# Supplementary material for: Wolbachia Infections in Anopheles gambiae Cells: Transcriptomic Characterization of a Novel Host-Symbiont Interaction
Source: PLoS Pathog. 2011 Feb 17;7(2):e1001296. doi: 10.1371/journal.ppat.1001296 (PMC3040664; doi:10.1371/journal.ppat.1001296)
Supplement: Table S1 — List of Anopheles genes significantly regulated by Wolbachia infection. (0.45 MB XLS) [file ppat.1001296.s002.xls]

## Sheet: FDR p value 
Table S1. Anopheles transcripts regulated by Wolbachia infection (≥2 fold expression and false discovery rate p value < 0.05)
Probeset ID	Ensembl	Gene Name	Gene Description	Functional Goup	Fold-Change(wAlbB vs. Control)	p-value(wAlbB vs. Control)	Fold-Change(wRI vs. Control)	p-value(wRI vs. Control)	Gene Ontology Biological Process	Gene Ontology Cellular Component	Gene Ontology Molecular Function
Ag.3R.184.2_CDS_a_at	AGAP008878	UNKNOWN	ENSANGT00000013935	U	15.9178	1.90508e-07	1.06407	0.573791	---	---	---
Ag.3R.184.0_CDS_a_at	AGAP008878	UNKNOWN	ENSANGT00000013935	U	15.2906	4.1677e-07	1.02536	0.838136	---	---	---
Ag.2L.191.0_CDS_s_at	AGAP006398	Hypothetical Protein, DM9 domain-containing	Similar to 31.5 kDa midgut protein from Phlebotomus papatasi	U	13.2177	0.000123915	-2.42596	0.0239652	---	---	---
Ag.3L.1913.0_CDS_at	AGAP011482	UNKNOWN	Kazal SERPIN	D	13.0619	0.000179168	5.27929	0.00183053	---	---	---
Ag.2L.652.1_a_at	AGAP006102	UNKNOWN	---	U	11.9415	1.16184e-06	1.37901	0.0445095	---	---	---
Ag.2R.3302.0_CDS_at	AGAP002842	SERINE PROTEASE SNAKE PRECURSOR EC3.4.21.-	SERINE PROTEASE SNAKE PRECURSOR EC3.4.21.-	PROT	11.2655	3.84097e-06	1.13402	0.438885	0006508 // proteolysis // inferred from electronic annotation	---	0003824 // catalytic activity // inferred from electronic annotation /// 0004252
Ag.2R.507.1_UTR_a_at	---	ALANYL AMINOPEPTIDASE	ALANYL AMINOPEPTIDASE	PROT	10.6948	2.30408e-05	1.28927	0.254865	---	---	---
Ag.2L.191.1_CDS_a_at	AGAP006398	UNKNOWN	Similar to 31.5 kDa midgut protein from Phlebotomus papatasi	U	10.3887	1.13364e-06	-1.27791	0.085496	---	---	---
Ag.3R.1849.0_CDS_s_at	---	UNKNOWN	---	U	9.41243	4.51035e-06	1.10407	0.51846	---	---	---
Ag.UNKN.7.0_CDS_at	AGAP012529	GALE8	LECTIN	I	9.16114	1.18253e-05	-3.50468	0.000299815	---	---	0005529 // sugar binding // inferred from electronic annotation
Ag.UNKN.1364.0_CDS_s_at	---	UNKNOWN	---	U	8.93711	1.74067e-05	1.37159	0.125749	---	---	---
Ag.UNKN.67.0_CDS_s_at	AGAP012745 /// AGAP003696	ALANYL AMINOPEPTIDASE	ALANYL AMINOPEPTIDASE	PROT	8.2896	6.00897e-07	-1.07994	0.457222	0006508 // proteolysis // inferred from electronic annotation	---	0008237 // metallopeptidase activity // inferred from electronic annotation ///
Ag.3L.42.0_CDS_at	AGAP010816	TEP3	TEP3	I	7.61544	1.03035e-05	-1.72441	0.0111032	---	0005576 // extracellular region // inferred from electronic annotation /// 00056	0004866 // endopeptidase inhibitor activity // inferred from electronic annotati
Ag.2L.293.0_CDS_at	AGAP007666	CALCYPHOSINE	CALCYPHOSINE	D	7.57858	2.79624e-06	1.19444	0.189931	---	---	0005509 // calcium ion binding // inferred from electronic annotation
Ag.3R.57.0_CDS_a_at	AGAP010233	INTEGRIN BETA 2 (BINT2)	INTEGRIN BETA PRECURSOR	CS	7.3994	3.2853e-06	1.32673	0.0598323	0007155 // cell adhesion // inferred from electronic annotation /// 0007160 // c	0008305 // integrin complex // inferred from electronic annotation /// 0016020 /	0004872 // receptor activity // inferred from electronic annotation /// 0005488
Ag.2L.191.2_s_at	AGAP006398	UNKNOWN	Similar to 31.5 kDa midgut protein from Phlebotomus papatasi	U	7.33063	0.000159035	-1.42531	0.187417	---	---	---
Ag.2L.3383.0_at	---	UNKNOWN	---	U	7.21182	1.10279e-06	1.47827	0.00797241	---	---	---
Ag.UNKN.1139.0_CDS_at	---	UNKNOWN	---	U	7.04655	3.38066e-07	1.22342	0.0474462	---	---	---
Ag.2R.3447.0_CDS_s_at	---	UNKNOWN	---	U	6.58836	2.81632e-06	1.02058	0.86171	---	---	---
Ag.3L.2747.0_at	---	UNKNOWN	---	U	6.53079	4.18197e-07	1.53201	0.00186742	---	---	---
Ag.3R.1275.0_CDS_at	AGAP009053	UNKNOWN	ENSANGT00000016495	U	6.49673	2.07913e-05	-4.00666	0.000114672	---	---	---
Ag.UNKN.638.0_CDS_at	---	UNKNOWN	---	U	6.33752	2.5942e-07	1.41225	0.00331274	---	---	---
Ag.UNKN.914.0_CDS_at	---	UNKNOWN	---	U	6.28454	8.00671e-05	-4.36613	0.000275174	---	---	---
Ag.X.1828.0_s_at	---	UNKNOWN	---	U	6.12654	0.00118446	1.55301	0.210791	---	---	---
Ag.2R.507.1_CDS_a_at	AGAP003696	AMINOPEPTIDASE N	AMINOPEPTIDASE N	D	5.83441	5.00805e-05	1.08469	0.653079	---	---	---
Ag.UNKN.1417.0_CDS_s_at	---	UNKNOWN	---	U	5.787	5.09194e-08	1.03639	0.525873	---	---	---
Ag.2L.2632.0_CDS_at	---	UNKNOWN	---	U	5.70002	5.68227e-06	1.3524	0.0412288	---	---	---
Ag.3R.1834.0_CDS_at	AGAP009054	UNKNOWN	ENSANGT00000025353	U	5.17554	1.87833e-05	-1.54052	0.0186701	---	---	---
Ag.2L.397.0_UTR_at	AGAP006441	Punch GTP CYCLOHYDROLASE I EC3.5.4.16 GTP CH I	GTP CYCLOHYDROLASE I EC3.5.4.16 GTP CH I	D	4.7291	0.000535725	1.36108	0.231923	0046654 // tetrahydrofolate biosynthetic process // inferred from electronic ann	0005737 // cytoplasm // inferred from electronic annotation	0003934 // GTP cyclohydrolase I activity // inferred from electronic annotation
Ag.2L.1111.0_CDS_at	AGAP006690	BTB/POZ DOMAIN CONTAINING 9	BTB/POZ DOMAIN CONTAINING 9	D	4.5339	7.57888e-05	-4.91784	5.62551e-05	0007155 // cell adhesion // inferred from electronic annotation	---	0005515 // protein binding // inferred from electronic annotation
Ag.2L.1092.1_a_at	AGAP006103	UNKNOWN	ENSANGT00000019735	U	4.47353	5.72435e-07	-1.52994	0.000776715	---	---	---
Ag.3R.733.0_CDS_a_at	AGAP009052	membrane-associated LPS-inducible TNF alpha factor protein-like protein		I	4.43725	9.79817e-05	-1.30997	0.14968	---	---	---
Ag.2R.904.0_CDS_s_at	AGAP004094	UNKNOWN	---	M	4.35142	8.25223e-06	-1.15279	0.22435	---	---	0005498 // sterol carrier activity // inferred from electronic annotation
Ag.UNKN.2656.0_at	---	UNKNOWN	---	U	4.28461	3.86412e-06	3.5331	8.89083e-06	---	---	---
Ag.2R.107.0_CDS_s_at	AGAP004173 /// AGAP012702	GLUTATHIONE S-TRANSFERASE	TRANSFERASE ACTIVITY	RSM	4.15146	0.000160536	2.99833	0.000663497	---	---	0016740 // transferase activity // inferred from electronic annotation
Ag.UNKN.1813.0_CDS_s_at	---	UNKNOWN	---	U	4.14877	0.00016347	-4.33271	0.000138197	---	---	---
Ag.3L.1299.0_CDS_at	AGAP010385	UNKNOWN	ENSANGT00000028720	U	4.01375	3.8142e-06	10.3041	1.77425e-07	---	---	---
Ag.3R.679.0_CDS_at	AGAP009145	UNKNOWN	ENSANGT00000021513	U	3.97513	8.82542e-05	-1.21893	0.231214	---	---	---
Ag.2R.507.0_CDS_a_at	---	UNKNOWN	---	U	3.94713	0.000806986	-1.00847	0.970812	---	---	---
Ag.UNKN.1261.0_CDS_at	---	retrotransposon R7Ag2 DNA		RTT	3.86897	0.000351467	-1.13359	0.527	---	---	---
Ag.3L.1744.0_CDS_at	---	UNKNOWN	---	U	3.74299	0.0018129	2.41339	0.012156	---	---	---
Ag.X.869.0_CDS_s_at	---	UNKNOWN	---	U	3.5484	0.000106055	1.30348	0.109014	---	---	---
Ag.2L.874.12_at	AGAP005507	ASSOCIATED MEMBRANE VAMP	ASSOCIATED MEMBRANE VAMP	TRP	3.53992	2.57405e-07	-1.03931	0.47132	0016192 // vesicle-mediated transport // inferred from electronic annotation	0016021 // integral to membrane // inferred from electronic annotation	---
Ag.3R.3573.0_at	---	UNKNOWN	---	U	3.43732	2.49786e-05	1.42408	0.0161024	---	---	---
Ag.3L.129.0_CDS_a_at	AGAP011369	GELSOLIN PRECURSOR	ACTIN	CS	3.42619	9.47557e-07	1.15729	0.0533007	---	---	0003779 // actin binding // inferred from electronic annotation
Ag.2R.4089.0_at	---	UNKNOWN	---	U	3.34555	0.000166699	-1.02103	0.891067	---	---	---
Ag.UNKN.1005.0_CDS_s_at	---	UNKNOWN	---	U	3.23314	3.39343e-05	1.51578	0.0080646	---	---	---
Ag.2R.2769.0_CDS_s_at	AGAP003313	THAP DOMAIN 4 PP238 CGI 36	THAP DOMAIN 4 PP238 CGI 36	D	3.23152	8.0858e-06	1.51985	0.00241134	---	---	---
Ag.3L.1425.0_CDS_at	AGAP011063	UNKNOWN	ENSANGT00000029641	CS	3.19779	8.90347e-07	1.23243	0.0103845	0006030 // chitin metabolic process // inferred from electronic annotation	0005576 // extracellular region // inferred from electronic annotation	0008061 // chitin binding // inferred from electronic annotation
Ag.2R.2469.0_CDS_at	AGAP001707	SERINE PROTEASE GD PRECURSOR EC3.4.21.- GASTRULATION DEFECTIVE	SERINE PROTEASE GD PRECURSOR EC3.4.21.- GASTRULATION DEFECTIVE	PROT	3.19506	0.000309698	1.70316	0.0145262	0006508 // proteolysis // inferred from electronic annotation	---	0003824 // catalytic activity // inferred from electronic annotation /// 0004252
Ag.2L.1760.0_CDS_at	AGAP007487	UNKNOWN	ENSANGT00000025912	U	3.18959	2.62062e-05	1.60391	0.00340693	---	---	---
Ag.3L.224.0_CDS_at	AGAP011805	ORNITHINE DECARBOXYLASE EC4.1.1.17 ODC	ORNITHINE DECARBOXYLASE EC4.1.1.17 ODC	M	3.12676	0.00027008	1.10245	0.53962	0006596 // polyamine biosynthetic process // inferred from electronic annotation	---	0003824 // catalytic activity // inferred from electronic annotation
Ag.2R.3707.1_a_at	AGAP003713	UNKNOWN	---	U	3.08702	7.0195e-05	1.01663	0.892128	---	---	---
Ag.2L.1201.0_CDS_a_at	AGAP005838	UNKNOWN	ENSANGT00000025564	U	3.05392	8.02332e-07	-1.39771	0.000784146	---	---	---
Ag.X.1318.0_s_at	---	UNKNOWN	---	U	3.05011	4.74988e-05	2.9272	5.88693e-05	---	---	---
Ag.3R.474.1_CDS_at	---	UNKNOWN	---	U	3.02275	4.08602e-05	-2.02408	0.000505167	---	---	---
Ag.3R.699.0_UTR_at	AGAP010229	BETA UREIDOPROPIONASE EC3.5.1.6 BETA ALANINE SYNTHASE N CARBAMOYL BETA ALANINE AMIDOHYDROLASE	BETA UREIDOPROPIONASE EC3.5.1.6 BETA ALANINE SYNTHASE N CARBAMOYL BETA ALANINE AMIDOHYDROLASE	D	3.02198	3.41216e-05	-1.39336	0.0166176	0006807 // nitrogen compound metabolic process // inferred from electronic annot	---	0016810 // hydrolase activity, acting on carbon-nitrogen (but not peptide) bonds
Ag.3L.1623.0_CDS_at	---	UNKNOWN	---	U	3.0082	3.48815e-06	-1.02158	0.763759	---	---	---
Ag.2R.4595.0_s_at	---	UNKNOWN	---	U	2.98918	6.42342e-05	1.55107	0.00765571	---	---	---
Ag.2R.939.1_a_at	AGAP003886	UNKNOWN	Proline-rich region	U	2.89041	0.000140888	1.3291	0.0619026	---	---	---
Ag.2R.872.0_CDS_at	AGAP002216	AMBIGUOUS	ChaC	D	2.81346	0.000130029	2.06365	0.000906692	---	---	---
Ag.X.1049.0_CDS_s_at	---	UNKNOWN	---	U	2.79064	0.000594434	-1.86427	0.00720441	---	---	---
Ag.2L.128.0_CDS_at	AGAP006215	PROBABLE G COUPLED RECEPTOR MTH PRECURSOR METHUSELAH	PROBABLE G COUPLED RECEPTOR MTH PRECURSOR METHUSELAH	D	2.744	6.23557e-07	-1.07125	0.189265	0007166 // cell surface receptor linked signal transduction // inferred from ele	0016020 // membrane // inferred from electronic annotation	0004888 // transmembrane receptor activity // inferred from electronic annotatio
Ag.3R.474.2_CDS_a_at	AGAP010198	RIBONUCLEOSIDE DIPHOSPHATE REDUCTASE M1 CHAIN EC1.17.4.1 RIBONUCLEOTIDE REDUCTASE LARGE CHAIN	RIBONUCLEOSIDE DIPHOSPHATE REDUCTASE M1 CHAIN EC1.17.4.1 RIBONUCLEOTIDE REDUCTASE LARGE CHAIN	M	2.73086	0.000231856	-2.40088	0.00049073	0006260 // DNA replication // inferred from electronic annotation	0005971 // ribonucleoside-diphosphate reductase complex // inferred from electro	0004748 // ribonucleoside-diphosphate reductase activity // inferred from electr
Ag.3L.444.0_CDS_at	AGAP010398	DIMETHYLANILINE MONOOXYGENASE [N OXIDE FORMING] EC1.14.13.8 FLAVIN CONTAINING MONOOXYGENASE FMO DIMETHYLANILINE OXIDASE	DIMETHYLANILINE MONOOXYGENASE [N OXIDE FORMING] EC1.14.13.8 FLAVIN CONTAINING MONOOXYGENASE FMO DIMETHYLANILINE OXIDASE	TRP	2.71235	0.000227549	1.28014	0.100369	---	---	0004499 // flavin-containing monooxygenase activity // inferred from electronic
Ag.X.160.0_CDS_at	AGAP000598	HIRA INTERACTING 5	HIRA INTERACTING 5	D	2.69084	0.00131256	-1.03577	0.84748	0016226 // iron-sulfur cluster assembly // inferred from electronic annotation	---	0005506 // iron ion binding // inferred from electronic annotation /// 0051536 /
Ag.3L.2355.0_at	---	UNKNOWN	---	U	2.67546	0.0012954	-1.34757	0.136491	---	---	---
Ag.2R.760.0_UTR_at	---	UNKNOWN	---	U	2.64661	9.57272e-06	1.03217	0.672446	---	---	---
Ag.3R.1861.0_CDS_at	---	UNKNOWN	---	U	2.6449	4.43049e-05	1.89589	0.000460493	---	---	---
Ag.2R.3325.0_CDS_s_at	---	UNKNOWN	---	U	2.55929	0.00153705	1.0239	0.894867	---	---	---
Ag.3R.474.2_CDS_s_at	AGAP010198	RIBONUCLEOSIDE DIPHOSPHATE REDUCTASE M1 CHAIN EC1.17.4.1 RIBONUCLEOTIDE REDUCTASE LARGE CHAIN	RIBONUCLEOSIDE DIPHOSPHATE REDUCTASE M1 CHAIN EC1.17.4.1 RIBONUCLEOTIDE REDUCTASE LARGE CHAIN	M	2.55054	0.000329015	-2.64534	0.000266722	0006260 // DNA replication // inferred from electronic annotation	0005971 // ribonucleoside-diphosphate reductase complex // inferred from electro	0004748 // ribonucleoside-diphosphate reductase activity // inferred from electr
Ag.2R.939.0_CDS_a_at	AGAP003886	UNKNOWN	Proline-rich region	U	2.55025	0.000174446	1.46098	0.0157977	---	---	---
Ag.2R.4629.0_at	AGAP004174	UNKNOWN	---	U	2.54058	3.78437e-06	1.09195	0.181889	---	---	---
Ag.2R.203.0_CDS_at	AGAP001498	AMBIGUOUS	ENSANGT00000011477	D	2.53649	0.000972104	1.26214	0.184652	0007186 // G-protein coupled receptor protein signaling pathway // inferred from	0016021 // integral to membrane // inferred from electronic annotation	0004872 // receptor activity // inferred from electronic annotation
Ag.2R.760.0_CDS_at	AGAP002291	AMBIGUOUS	ENSANGT00000021728	M	2.53305	1.09931e-05	1.17331	0.0616518	0008152 // metabolic process // inferred from electronic annotation	---	0000036 // acyl carrier activity // inferred from electronic annotation /// 0003
Ag.3R.1035.0_CDS_at	AGAP010159	DEOXYURIDINE 5' TRIPHOSPHATE NUCLEOTIDOHYDROLASE EC3.6.1.23 DUTPASE DUTP PYROPHOSPHATASE	DEOXYURIDINE 5' TRIPHOSPHATE NUCLEOTIDOHYDROLASE EC3.6.1.23 DUTPASE DUTP PYROPHOSPHATASE	M	2.51759	6.32293e-05	-2.60125	5.18485e-05	0046080 // dUTP metabolic process // inferred from electronic annotation	---	0004170 // dUTP diphosphatase activity // inferred from electronic annotation //
Ag.2R.752.0_CDS_at	AGAP001701	UBIQUITIN	UBIQUITIN	D	2.51214	1.5478e-05	-1.32216	0.00883677	0006464 // protein modification process // inferred from electronic annotation	---	---
Ag.3R.2331.1_a_at	AGAP008923	UNKNOWN	---	U	2.49387	0.000195095	19.9042	1.95721e-07	---	---	---
Ag.3R.957.1_CDS_a_at	AGAP008627	UNKNOWN	GCN5acetyltransf	D	2.48162	7.39201e-05	1.76024	0.00099889	0008152 // metabolic process // inferred from electronic annotation	---	0008080 // N-acetyltransferase activity // inferred from electronic annotation
Ag.3L.133.0_CDS_a_at	AGAP012107	UBIQUITIN CONJUGATING ENZYME EC6.3.2.19 UBIQUITIN LIGASE UBIQUITIN CARRIER	UBIQUITIN CONJUGATING ENZYME EC6.3.2.19 UBIQUITIN LIGASE UBIQUITIN CARRIER	D	2.47143	0.000233714	-1.55455	0.00892148	0043687 // post-translational protein modification // inferred from electronic a	---	0019787 // small conjugating protein ligase activity // inferred from electronic
Ag.2R.2216.0_CDS_at	AGAP002823	COFACTOR REQUIRED SP1 TRANSCRIPTIONAL ACTIVATION SUBUNIT 9 TRANSCRIPTIONAL COACTIVATOR CRSP33 RNA POLYMERASE TRANSCRIPTIONAL REGULATION MEDIATOR SUBUNIT 7 HOMOLOG HMED7 ACTIVATOR RECRUITED COFACTOR 34 KDA COMPONENT ARC34	COFACTOR REQUIRED SP1 TRANSCRIPTIONAL ACTIVATION SUBUNIT 9 TRANSCRIPTIONAL COACTIVATOR CRSP33 RNA POLYMERASE TRANSCRIPTIONAL REGULATION MEDIATOR SUBUNIT 7 HOMOLOG HMED7 ACTIVATOR RECRUITED COFACTOR 34 KDA COMPONENT ARC34	D	2.45484	0.00180221	2.16777	0.00377143	0006350 // transcription // inferred from electronic annotation /// 0006355 // r	0005634 // nucleus // inferred from electronic annotation	0003713 // transcription coactivator activity // inferred from electronic annota
Ag.2L.1460.0_CDS_at	AGAP006914	FBN30	FBN	I	2.44914	5.35221e-05	1.01495	0.872092	0007165 // signal transduction // inferred from electronic annotation	---	0005102 // receptor binding // inferred from electronic annotation
Ag.2R.1120.1_CDS_s_at	AGAP003464 /// AGAP012787	glycerol kinase		D	2.43724	0.000913844	-1.02268	0.883726	0005975 // carbohydrate metabolic process // inferred from electronic annotation	---	0016773 // phosphotransferase activity, alcohol group as acceptor // inferred fr
Ag.2L.403.0_CDS_at	AGAP005100	VACUOLAR SORTING PROTEIN	DUF279	U	2.40835	3.56556e-05	2.18193	7.04543e-05	0015031 // protein transport // inferred from electronic annotation	---	---
Ag.3L.971.0_CDS_at	AGAP011361	HUS1	HUS1	D	2.40169	0.000471281	-1.01588	0.905828	---	---	---
Ag.2L.2838.0_at	---	UNKNOWN	---	U	2.40052	0.000205036	1.32928	0.0408388	---	---	---
Ag.3L.369.0_CDS_at	AGAP010498	RNA 3' TERMINAL PHOSPHATE CYCLASE	RNA 3' TERMINAL PHOSPHATE CYCLASE	RTT	2.39444	0.000253151	1.2477	0.0991855	---	---	0003824 // catalytic activity // inferred from electronic annotation
Ag.2L.22.0_CDS_at	AGAP004855	CLIPB13	SERINE PROTEASE CLIPB13	I	2.37216	0.00101676	1.13632	0.413333	0006508 // proteolysis // inferred from electronic annotation	---	0003824 // catalytic activity // inferred from electronic annotation /// 0004252
Ag.3L.1125.0_CDS_at	AGAP011059	UNKNOWN	ENSANGT00000019785	U	2.32811	0.000475587	1.59634	0.00905046	---	---	---
Ag.2L.449.1_CDS_at	AGAP006353	HISTIDINE TRIAD NUCLEOTIDE BINDING 1 ADENOSINE 5' MONOPHOSPHORAMIDASE KINASE C INHIBITOR 1 KINASE C INTERACTING 1 PKCI 1	HISTIDINE TRIAD NUCLEOTIDE BINDING 1 ADENOSINE 5' MONOPHOSPHORAMIDASE KINASE C INHIBITOR 1 KINASE C INTERACTING 1 PKCI 1	D	2.32566	9.03692e-06	2.3459	8.51336e-06	---	---	0003824 // catalytic activity // inferred from electronic annotation
Ag.2R.3428.0_CDS_at	AGAP003447	NBP2b protein		U	2.3231	3.9279e-05	2.41223	3.05537e-05	---	---	---
Ag.UNKN.1005.1_at	---	UNKNOWN	---	U	2.32182	0.00139094	1.04169	0.795339	---	---	---
Ag.X.1096.0_CDS_s_at	AGAP011294	DEFENSIN	Immune peptide	I	2.30819	5.42202e-09	1.0004	0.982231	---	---	---
Ag.3R.60.0_CDS_a_at	AGAP008368	TEP2	TEP2	I	2.29083	0.000878661	-1.63963	0.0107932	---	0005615 // extracellular space // inferred from electronic annotation	0004866 // endopeptidase inhibitor activity // inferred from electronic annotati
Ag.3R.470.0_CDS_at	AGAP009660	ADENYLATE KINASE ISOENZYME EC2.7.4.3 ATP AMP TRANSPHOSPHORYLASE	ADENYLATE KINASE ISOENZYME EC2.7.4.3 ATP AMP TRANSPHOSPHORYLASE	D	2.2691	0.000324296	15.6308	2.92129e-07	0006139 // nucleobase, nucleoside, nucleotide and nucleic acid metabolic process	---	0005524 // ATP binding // inferred from electronic annotation /// 0019205 // nuc
Ag.3R.474.0_CDS_a_at	AGAP010198	RIBONUCLEOSIDE DIPHOSPHATE REDUCTASE M1 CHAIN EC1.17.4.1 RIBONUCLEOTIDE REDUCTASE LARGE CHAIN	RIBONUCLEOSIDE DIPHOSPHATE REDUCTASE M1 CHAIN EC1.17.4.1 RIBONUCLEOTIDE REDUCTASE LARGE CHAIN	M	2.26709	4.38015e-05	-2.12404	7.0327e-05	0006260 // DNA replication // inferred from electronic annotation	0005971 // ribonucleoside-diphosphate reductase complex // inferred from electro	0004748 // ribonucleoside-diphosphate reductase activity // inferred from electr
Ag.3L.342.0_CDS_a_at	AGAP011245	ICLN	ICLN	TRP	2.25872	0.000183522	-1.60592	0.00319763	---	---	---
Ag.3R.561.0_CDS_at	AGAP010220	PROLIFERATING CELL NUCLEAR ANTIGEN PCNA	PROLIFERATING CELL NUCLEAR ANTIGEN PCNA	D	2.2585	5.38338e-05	-1.67572	0.000675281	0006275 // regulation of DNA replication // inferred from electronic annotation	0005634 // nucleus // inferred from electronic annotation /// 0043626 // PCNA co	0003677 // DNA binding // inferred from electronic annotation /// 0030337 // DNA
Ag.2L.605.0_CDS_at	AGAP005080	RIBULOSE PHOSPHATE 3 EPIMERASE EC5.1.3.1 RIBULOSE 5 PHOSPHATE EPIMERASE	RIBULOSE PHOSPHATE 3 EPIMERASE EC5.1.3.1 RIBULOSE 5 PHOSPHATE EPIMERASE	M	2.24175	2.95985e-06	-1.13082	0.0440328	0005975 // carbohydrate metabolic process // inferred from electronic annotation	---	0003824 // catalytic activity // inferred from electronic annotation /// 0004750
Ag.UNKN.1247.0_CDS_s_at	AGAP003900 /// AGAP012705	UNKNOWN	---	U	2.22075	8.52026e-06	1.15188	0.0485151	0042773 // ATP synthesis coupled electron transport // inferred from electronic	0005743 // mitochondrial inner membrane // inferred from electronic annotation	0008137 // NADH dehydrogenase (ubiquinone) activity // inferred from electronic
Ag.3L.1029.1_CDS_a_at	AGAP011966	PROBABLE HELICASE LODESTAR	PROBABLE HELICASE LODESTAR	RTT	2.21006	3.18291e-05	1.149	0.099841	---	---	0003676 // nucleic acid binding // inferred from electronic annotation /// 00036
Ag.2R.1645.0_CDS_at	AGAP001342	UNKNOWN	ENSANGT00000016862	U	2.20264	0.000223581	1.2535	0.0654089	---	---	---
Ag.2L.2568.0_CDS_at	AGAP006237	NEGATIVE ELONGATION FACTOR E	NEGATIVE ELONGATION FACTOR E	D	2.18999	0.000508468	1.47482	0.0153404	---	---	0000166 // nucleotide binding // inferred from electronic annotation /// 0003676
Ag.2R.1842.0_CDS_at	AGAP001796	UNKNOWN	ENSANGT00000018456	U	2.17357	8.56773e-05	-1.01038	0.905276	0006412 // translation // inferred from electronic annotation /// 0006470 // pro	---	0004045 // aminoacyl-tRNA hydrolase activity // inferred from electronic annotat
Ag.3R.366.0_CDS_at	AGAP008495	BIS 5' NUCLEOSYL TETRAPHOSPHATASE [ASYMMETRICAL] EC3.6.1.17 DIADENOSINE 5' 5''' P1 P4 TETRAPHOSPHATE ASYMMETRICAL HYDROLASE DIADENOSINE TETRAPHOSPHATASE AP4A HYDROLASE AP4AASE	BIS 5' NUCLEOSYL TETRAPHOSPHATASE [ASYMMETRICAL] EC3.6.1.17 DIADENOSINE 5' 5''' P1 P4 TETRAPHOSPHATE ASYMMETRICAL HYDROLASE DIADENOSINE TETRAPHOSPHATASE AP4A HYDROLASE AP4AASE	D	2.17244	0.000313032	-1.08698	0.456691	---	---	0008796 // bis(5'-nucleosyl)-tetraphosphatase activity // inferred from electron
Ag.2R.2282.0_CDS_at	AGAP003676	RAD50	RAD50	RTT	2.16972	1.59114e-05	1.41811	0.00132595	0006281 // DNA repair // inferred from electronic annotation	0005694 // chromosome // inferred from electronic annotation /// 0030870 // Mre1	0004518 // nuclease activity // inferred from electronic annotation /// 0005524
Ag.2R.2002.0_CDS_at	AGAP003707	UNKNOWN	DUF701	U	2.16766	0.000558489	-1.16575	0.235495	---	---	---
Ag.3R.36.0_CDS_s_at	AGAP007940	RETICULON	RETICULON	D	2.16459	1.82548e-05	-1.97092	3.85152e-05	---	0005783 // endoplasmic reticulum // inferred from electronic annotation	---
Ag.2R.2259.0_CDS_at	AGAP003344	UNKNOWN	PUA	U	2.16427	2.83624e-05	-1.45179	0.00155995	---	---	0003723 // RNA binding // inferred from electronic annotation
Ag.X.393.0_CDS_at	AGAP000496	UNKNOWN	ENSANGT00000019475	U	2.15946	0.000197739	1.27818	0.0427002	---	---	---
Ag.UNKN.2190.0_CDS_s_at	AGAP003367 /// AGAP012823	UNKNOWN	---	U	2.1524	5.92159e-07	1.18646	0.00275358	---	---	---
Ag.3R.2251.0_CDS_at	AGAP008623	UNKNOWN	---	U	2.14688	0.000937126	-1.04136	0.75978	---	---	---
Ag.UNKN.2345.0_at	---	UNKNOWN	---	U	2.12496	0.000490122	1.28806	0.0620969	---	---	---
Ag.2R.654.0_UTR_at	AGAP001367	GALACTOSYLGALACTOSYLXYLOSYLPROTEIN 3 BETA GLUCURONOSYLTRANSFERASE EC2.4.1.135 BETA 1 3 GLUCURONYLTRANSFERASE GLUCURONOSYLTRANSFERASE GLCAT UDP BETA 1 3 GLUCURONYLTRANSFERASE GLCUAT	GALACTOSYLGALACTOSYLXYLOSYLPROTEIN 3 BETA GLUCURONOSYLTRANSFERASE EC2.4.1.135 BETA 1 3 GLUCURONYLTRANSFERASE GLUCURONOSYLTRANSFERASE GLCAT UDP BETA 1 3 GLUCURONYLTRANSFERASE GLCUAT	D	2.12436	0.000397806	-1.04801	0.674854	---	0016020 // membrane // inferred from electronic annotation	0015018 // galactosylgalactosylxylosylprotein 3-beta-glucuronosyltransferase act
Ag.3R.1036.0_CDS_at	AGAP010177	UNKNOWN	ENSANGT00000012334	RTT	2.11545	1.94366e-05	-1.5689	0.000345182	---	---	---
Ag.3R.594.0_CDS_at	AGAP009687	U6 SNRNA ASSOCIATED SM LSM4	U6 SNRNA ASSOCIATED SM LSM4	RTT	2.11247	0.0032652	-3.1753	0.00033978	---	---	---
Ag.2R.1597.0_CDS_s_at	AGAP003697 /// AGAP003699	UNKNOWN	---	U	2.10925	0.00152622	1.01072	0.939994	0005975 // carbohydrate metabolic process // inferred from electronic annotation	---	0016758 // transferase activity, transferring hexosyl groups // inferred from el
Ag.2L.2856.0_at	---	UNKNOWN	---	U	2.10392	0.000759042	1.21324	0.153874	---	---	---
Ag.2L.612.0_CDS_at	AGAP005800	DNA REPLICATION LICENSING FACTOR	DNA REPLICATION LICENSING FACTOR	RTT	2.10333	5.63253e-05	-1.01257	0.871434	0006270 // DNA replication initiation // inferred from electronic annotation	0005634 // nucleus // inferred from electronic annotation	0000166 // nucleotide binding // inferred from electronic annotation /// 0003677
Ag.2L.383.0_CDS_a_at	AGAP006670	GAMMA GLUTAMYL HYDROLASE PRECURSOR EC3.4.19.9 GAMMA GLU X CARBOXYPEPTIDASE CONJUGASE GH	GAMMA GLUTAMYL HYDROLASE PRECURSOR EC3.4.19.9 GAMMA GLU X CARBOXYPEPTIDASE CONJUGASE GH	M	2.09216	3.37192e-05	1.19457	0.038184	0006541 // glutamine metabolic process // inferred from electronic annotation	---	0003824 // catalytic activity // inferred from electronic annotation /// 0008242
Ag.2R.325.0_CDS_a_at	AGAP002534	DIHYDROPTERIDINE REDUCTASE EC1.5.1.34 HDHPR QUINOID DIHYDROPTERIDINE REDUCTASE	DIHYDROPTERIDINE REDUCTASE EC1.5.1.34 HDHPR QUINOID DIHYDROPTERIDINE REDUCTASE	D	2.08413	3.11786e-06	1.03692	0.445402	0008152 // metabolic process // inferred from electronic annotation	---	0003824 // catalytic activity // inferred from electronic annotation /// 0005488
Ag.2R.2411.0_CDS_at	AGAP001357	BETA CATENIN 1 NUCLEAR ASSOCIATED NAP	BETA CATENIN 1 NUCLEAR ASSOCIATED NAP	D	2.08261	0.000956231	1.75367	0.00368591	---	---	0005488 // binding // inferred from electronic annotation
Ag.2L.428.0_CDS_a_at	AGAP006789	UNKNOWN	MIT	U	2.07475	3.23892e-05	-1.33262	0.00479935	---	---	---
Ag.3R.36.1_UTR_s_at	AGAP007940	RETICULON	RETICULON	D	2.07449	0.000182176	-2.08921	0.000172649	---	0005783 // endoplasmic reticulum // inferred from electronic annotation	---
Ag.2L.2797.0_CDS_at	AGAP007583	UNKNOWN	ENSANGT00000010752	U	2.07316	0.000648306	-2.21577	0.000405008	---	0005576 // extracellular region // inferred from electronic annotation	---
Ag.3L.1104.0_CDS_at	AGAP010721	CRIPT	CRIPT	D	2.05975	0.0018518	1.16949	0.295562	---	---	---
Ag.3L.1213.0_CDS_a_at	AGAP011845	HISTONE H2A	HISTONE H2A	RTT	2.05259	1.16677e-05	-1.89054	2.36081e-05	0006334 // nucleosome assembly // inferred from electronic annotation	0000786 // nucleosome // inferred from electronic annotation /// 0005634 // nucl	0003677 // DNA binding // inferred from electronic annotation
Ag.3R.210.0_CDS_at	AGAP009651	ANTIGEN	ANTIGEN	D	2.04626	0.000135537	-1.59251	0.0013915	---	0016021 // integral to membrane // inferred from electronic annotation	---
Ag.2L.2250.1_a_at	AGAP007569	UNKNOWN	ENSANGT00000025775	U	2.04363	2.21758e-05	-1.04939	0.455695	---	---	---
Ag.2L.2627.1_a_at	AGAP006604	U6 SNRNA ASSOCIATED SM LSM5	U6 SNRNA ASSOCIATED SM LSM5	RTT	2.04083	0.000100407	1.37809	0.00650103	---	---	---
Ag.3L.442.0_CDS_s_at	AGAP012235	PREFOLDIN SUBUNIT 6;	Prefoldin beta-like	D	2.04061	0.000507913	1.22287	0.104805	0006457 // protein folding // inferred from electronic annotation	0016272 // prefoldin complex // inferred from electronic annotation	0051082 // unfolded protein binding // inferred from electronic annotation
Ag.2L.569.0_CDS_at	AGAP007670	U2 SMALL NUCLEAR RIBONUCLEOPROTEIN A' U2 SNRNP A'	U2 SMALL NUCLEAR RIBONUCLEOPROTEIN A' U2 SNRNP A'	RTT	2.03544	0.00114193	1.15182	0.291875	---	---	0005515 // protein binding // inferred from electronic annotation
Ag.2L.386.0_CDS_a_at	AGAP007621	UNKNOWN	Cytochrome c oxidase subunit VIIc	RSM	2.02736	5.20301e-06	1.23471	0.00401071	---	---	0004129 // cytochrome-c oxidase activity // inferred from electronic annotation
Ag.2R.1236.0_CDS_at	AGAP001232	ALPHA 1 3 MANNOSYLTRANSFERASE ALG2 EC2.4.1.- GDP MAN:MAN 1 GLCNAC 2 PP DOLICHOL MANNOSYLTRANSFERASE	ALPHA 1 3 MANNOSYLTRANSFERASE ALG2 EC2.4.1.- GDP MAN:MAN 1 GLCNAC 2 PP DOLICHOL MANNOSYLTRANSFERASE	M	2.02133	0.000207654	1.59628	0.00183533	0009058 // biosynthetic process // inferred from electronic annotation	0005811 // lipid particle // inferred from electronic annotation	---
Ag.3L.1135.0_CDS_a_at	AGAP011107	AMBIGUOUS	Thiored,Glutaredoxin,Thioredoxdom2	RSM	2.01619	5.97635e-06	-1.1696	0.0162635	0045454 // cell redox homeostasis // inferred from electronic annotation	---	0009055 // electron carrier activity // inferred from electronic annotation ///
Ag.3R.1065.0_CDS_a_at	AGAP008336	PHOSPHATASE METHYLESTERASE 1 EC3.1.1.- PME 1	PHOSPHATASE METHYLESTERASE 1 EC3.1.1.- PME 1	M	2.0155	0.000396522	1.00372	0.971307	0008152 // metabolic process // inferred from electronic annotation	---	0016787 // hydrolase activity // inferred from electronic annotation
Ag.3L.395.0_CDS_at	AGAP012041	UNKNOWN	ENSANGT00000015817	U	2.00418	3.08578e-05	1.1475	0.0692525	0006355 // regulation of transcription, DNA-dependent // inferred from electroni	---	0003677 // DNA binding // inferred from electronic annotation /// 0003713 // tra
Ag.3R.2139.0_CDS_at	---	C10 protein		U	2.00004	0.000751284	-1.03634	0.756979	---	---	---
Ag.3R.22.0_CDS_at	AGAP009193	GLUTATHIONE S TRANSFERASE EC2.5.1.18 GST CLASS THETA	GLUTATHIONE S TRANSFERASE EC2.5.1.18 GST CLASS THETA	RSM	1.98505	0.00146771	-2.80541	0.000162928	---	---	0016740 // transferase activity // inferred from electronic annotation
Ag.2R.1015.0_CDS_a_at	AGAP001656	CGI 96 B 3	CGI 96 B 3	D	1.98451	0.00010104	2.05735	7.56028e-05	---	---	---
Ag.3L.1838.0_CDS_at	AGAP011132	UNKNOWN	ENSANGT00000012583	U	1.97768	0.00132351	2.51999	0.000260063	---	---	---
Ag.3L.219.0_UTR_a_at	---	UNKNOWN	---	U	1.97445	0.000250123	2.40335	6.01492e-05	---	---	---
Ag.2R.436.0_CDS_s_at	AGAP003728	METHYLTRANSFERASE WBSCR22 EC_2.1.1.- WILLIAMS BEUREN SYNDROME CHROMOSOME REGION 22;	Methyltransferase type 11;Methyltransferase type 12;SAM (and some other nucleotide) binding motif;Site-specific DNA-methyltransferase (cytosine-N4-specific)	D	1.90379	6.23702e-05	2.02308	3.72327e-05	0008152 // metabolic process // inferred from electronic annotation	---	0008168 // methyltransferase activity // inferred from electronic annotation
Ag.2R.32.0_CDS_a_at	AGAP001589	UNKNOWN	IF-2B	RTT	1.90142	2.21413e-05	-2.03677	1.22739e-05	0044237 // cellular metabolic process // inferred from electronic annotation ///	---	0003743 // translation initiation factor activity // inferred from electronic an
Ag.2R.797.0_CDS_at	---	UNKNOWN	---	U	1.85241	0.000424605	2.48271	4.83753e-05	---	---	---
Ag.2R.3767.0_at	---	UNKNOWN	---	U	1.84978	0.0115595	-3.95409	0.000201341	---	---	---
Ag.3R.1746.0_CDS_at	AGAP008624	UNKNOWN	ENSANGT00000013313	U	1.84643	7.51276e-06	2.45529	7.92348e-07	---	---	---
Ag.2R.519.0_CDS_a_at	AGAP004063	VITAMIN D3 RECEPTOR INTERACTING COMPLEX 36 KDA COMPONENT DRIP36 ACTIVATOR RECRUITED COFACTOR 36 KDA COMPONENT ARC36 TRAP/SMCC/PC2 SUBUNIT P36 SUBUNIT	VITAMIN D3 RECEPTOR INTERACTING COMPLEX 36 KDA COMPONENT DRIP36 ACTIVATOR RECRUITED COFACTOR 36 KDA COMPONENT ARC36 TRAP/SMCC/PC2 SUBUNIT P36 SUBUNIT	D	1.8382	0.00105586	2.16234	0.000296936	0006350 // transcription // inferred from electronic annotation /// 0006355 // r	0000119 // mediator complex // inferred from electronic annotation /// 0005634 /	0003713 // transcription coactivator activity // inferred from electronic annota
Ag.2R.557.0_CDS_at	AGAP002218	39S RIBOSOMAL L47 MITOCHONDRIAL PRECURSOR L47MT MRP L47	39S RIBOSOMAL L47 MITOCHONDRIAL PRECURSOR L47MT MRP L47	RSM	1.83394	1.58044e-05	2.24304	2.95241e-06	0006412 // translation // inferred from electronic annotation	0005761 // mitochondrial ribosome // inferred from electronic annotation	0003735 // structural constituent of ribosome // inferred from electronic annota
Ag.2R.662.1_at	---	UNKNOWN	---	U	1.82183	0.0036146	2.17693	0.000971483	---	---	---
Ag.3R.2331.0_CDS_at	AGAP008923	UNKNOWN	---	U	1.81525	0.00185784	11.2807	6.65222e-07	---	---	---
Ag.2L.1018.0_CDS_at	AGAP007326	UNKNOWN	snRNPSm	D	1.80804	0.014053	4.3654	0.00014293	---	---	---
Ag.2R.1344.0_CDS_a_at	---	FATTY ACYL-COA ELONGASE	FATTY ACYL-COA ELONGASE	M	1.72737	0.00152374	-2.44576	0.000106005	---	---	---
Ag.3R.26.0_CDS_at	AGAP009194	GLUTATHIONE S TRANSFERASE EC2.5.1.18 GST CLASS THETA	GLUTATHIONE S TRANSFERASE EC2.5.1.18 GST CLASS THETA	RSM	1.696	1.50543e-05	-3.01091	1.96534e-07	---	---	0016740 // transferase activity // inferred from electronic annotation
Ag.2R.1680.0_CDS_at	AGAP002072	UNKNOWN	ENSANGT00000026348	U	1.68351	0.0252386	3.16	0.000610185	---	---	---
Ag.2R.1037.0_CDS_at	AGAP002893	MITOCHONDRIAL RIBOSOMAL S23 S23MT MRP S23	MITOCHONDRIAL RIBOSOMAL S23 S23MT MRP S23	RSM	1.67135	8.01259e-05	2.1626	7.6747e-06	---	---	---
Ag.X.278.0_CDS_at	AGAP000543	UNKNOWN	VKOR domain	U	1.66386	0.0067072	-2.00665	0.00145481	---	---	---
Ag.3L.1426.0_CDS_at	AGAP011080			M	1.6532	0.000139521	2.11941	1.40272e-05	0033014 // tetrapyrrole biosynthetic process // inferred from electronic annotat	---	0004418 // hydroxymethylbilane synthase activity // inferred from electronic ann
Ag.2R.838.0_CDS_a_at	AGAP002412	39S RIBOSOMAL L45 MITOCHONDRIAL PRECURSOR L45MT MRP L45	39S RIBOSOMAL L45 MITOCHONDRIAL PRECURSOR L45MT MRP L45	RSM	1.64524	0.000786459	2.13383	7.78108e-05	0006886 // intracellular protein transport // inferred from electronic annotatio	0005744 // mitochondrial inner membrane presequence translocase complex // infer	0015450 // P-P-bond-hydrolysis-driven protein transmembrane transporter activity
Ag.2R.596.0_CDS_at	AGAP004064	RNA binding protein NOB1	RNA binding protein NOB1	RTT	1.62393	0.000176174	4.3718	2.70968e-07	---	---	---
Ag.2R.3115.0_CDS_s_at	---	UNKNOWN	---	U	1.62278	0.00823275	2.36812	0.000458767	---	---	---
Ag.2R.401.0_CDS_a_at	AGAP003463	UNKNOWN	ENSANGT00000014322	U	1.62272	0.00179818	2.00132	0.000265892	---	---	---
Ag.2R.1361.0_CDS_at	AGAP001195	80 KDA NUCLEAR CAP BINDING NCBP 80 KDA SUBUNIT CBP80;		D	1.61656	0.00757054	2.09249	0.000910334	0016070 // RNA metabolic process // inferred from electronic annotation	---	0005488 // binding // inferred from electronic annotation /// 0005515 // protein
Ag.3L.1629.0_CDS_s_at	AGAP012078 /// AGAP012082	mitochondrial peptide	REDOX/STRESS/MIT	RSM	1.61374	0.023547	2.29279	0.00196134	0006415 // translational termination // inferred from electronic annotation	0005737 // cytoplasm // inferred from electronic annotation	0003747 // translation release factor activity // inferred from electronic annot
Ag.3L.378.0_CDS_at	AGAP011119	Lysozyme i-1	ENSANGT00000012674	I	1.60637	0.00487148	-2.40605	0.000197815	---	0016020 // membrane // inferred from electronic annotation	0003796 // lysozyme activity // inferred from electronic annotation
Ag.2L.300.6_a_at	AGAP005524	CALCIUM AND INTEGRIN BINDING 1 CALMYRIN DNA PKCS INTERACTING KINASE INTERACTING KIP CIB	CALCIUM AND INTEGRIN BINDING 1 CALMYRIN DNA PKCS INTERACTING KINASE INTERACTING KIP CIB	D	1.59885	0.000885734	2.33013	3.369e-05	---	---	---
Ag.2R.827.0_CDS_at	AGAP001526	SERINE THREONINE-PROTEIN KINASE RIO2	RIO1UNK	D	1.59675	0.017538	2.11176	0.00204185	0006468 // protein amino acid phosphorylation // inferred from electronic annota	---	0004674 // protein serine/threonine kinase activity // inferred from electronic
Ag.2L.2545.0_CDS_at	AGAP006092	CIRHIN	CIRHIN	D	1.59662	0.0829242	3.10004	0.00239052	---	---	---
Ag.3L.836.0_CDS_at	---	elongation factor 2	elongation factor 2	RTT	1.5815	0.000305498	2.12504	1.82652e-05	---	---	---
Ag.2R.636.0_CDS_a_at	AGAP001810	DNAJ HOMOLOG SUBFAMILY B MEMBER 12	DNAJ HOMOLOG SUBFAMILY B MEMBER 12	RSM	1.57084	0.0236835	2.10941	0.00251227	0006457 // protein folding // inferred from electronic annotation	---	0031072 // heat shock protein binding // inferred from electronic annotation ///
Ag.2R.878.0_CDS_at	AGAP002394	DNA DIRECTED RNA POLYMERASE III 62 KDA POLYPEPTIDE EC2.7.7.6 RNA POLYMERASE C SUBUNIT 3 RPC3 RNA POLYMERASE III C62 SUBUNIT	DNA DIRECTED RNA POLYMERASE III 62 KDA POLYPEPTIDE EC2.7.7.6 RNA POLYMERASE C SUBUNIT 3 RPC3 RNA POLYMERASE III C62 SUBUNIT	RTT	1.5628	0.0175759	2.08464	0.00176285	0006350 // transcription // inferred from electronic annotation	---	0003677 // DNA binding // inferred from electronic annotation /// 0003899 // DNA
Ag.2R.384.1_a_at	AGAP002521	DEHYDROGENASE/REDUCTASE SDR FAMILY MEMBER 4 EC1.1.1.184 NADPH DEPENDENT CARBONYL REDUCTASE/NADP RETINOL DEHYDROGENASE CR PHCR PEROXISOMAL SHORT CHAIN ALCOHOL DEHYDROGENASE NADPH DEPENDENT RETINOL DEHYDROGENASE/REDUCTASE NDRD	DEHYDROGENASE/REDUCTASE SDR FAMILY MEMBER 4 EC1.1.1.184 NADPH DEPENDENT CARBONYL REDUCTASE/NADP RETINOL DEHYDROGENASE CR PHCR PEROXISOMAL SHORT CHAIN ALCOHOL DEHYDROGENASE NADPH DEPENDENT RETINOL DEHYDROGENASE/REDUCTASE NDRD	RSM	1.54345	0.00415004	-2.41025	9.89099e-05	0008152 // metabolic process // inferred from electronic annotation	---	0003824 // catalytic activity // inferred from electronic annotation /// 0005488
Ag.3R.1782.0_CDS_at	---	UNKNOWN	---	U	1.54058	0.0013599	15.1408	3.43488e-08	---	---	---
Ag.2R.1251.0_CDS_s_at	AGAP001664 /// AGAP001665 /// AGAP001666 /// AGAP001667 /// AGAP001668 /// AGAP0	cuticular protein	RR-2 family	CS	1.53771	0.109552	4.87683	0.000453116	---	---	0042302 // structural constituent of cuticle // inferred from electronic annotat
Ag.2L.788.0_CDS_at	AGAP007511	DEAD BOX 54 EC3.6.1.-	DEAD BOX 54 EC3.6.1.-	RTT	1.48687	0.0125402	2.29556	0.000319592	---	0005634 // nucleus // inferred from electronic annotation	0003676 // nucleic acid binding // inferred from electronic annotation /// 00037
Ag.2R.1378.0_CDS_at	AGAP001879	CROOKED NECK 1 CROOKED NECK HOMOLOG	CROOKED NECK 1 CROOKED NECK HOMOLOG	D	1.48396	0.00878431	2.30998	0.000190182	0000381 // regulation of alternative nuclear mRNA splicing, via spliceosome // i	0005622 // intracellular // inferred from electronic annotation	0005488 // binding // inferred from electronic annotation
Ag.2L.2684.0_CDS_at	AGAP006891	NADH UBIQUINONE OXIDOREDUCTASE 49 KDA SUBUNIT MITOCHONDRIAL PRECURSOR EC1.6.5.3 EC1.6.99.- 3 COMPLEX I 49KD CI 49KD	NADH UBIQUINONE OXIDOREDUCTASE 49 KDA SUBUNIT MITOCHONDRIAL PRECURSOR EC1.6.5.3 EC1.6.99.- 3 COMPLEX I 49KD CI 49KD	RSM	1.48335	0.00768077	4.05177	8.42816e-06	---	---	0009055 // electron carrier activity // inferred from electronic annotation ///
Ag.3L.473.0_CDS_at	AGAP010936	UNKNOWN	ENSANGT00000012428	U	1.47766	0.00256349	2.07459	8.9529e-05	0006350 // transcription // inferred from electronic annotation /// 0006355 // r	0000119 // mediator complex // inferred from electronic annotation /// 0005634 /	---
Ag.2R.1705.0_CDS_at	AGAP002808	PROBABLE RIBOSOME BIOGENESIS NEP1	PROBABLE RIBOSOME BIOGENESIS NEP1	D	1.47381	0.000826138	2.00028	3.27717e-05	---	0005634 // nucleus // inferred from electronic annotation	---
Ag.UNKN.2641.0_at	---	UNKNOWN	---	U	1.46345	0.00287244	-4.81871	1.01466e-06	---	---	---
Ag.2R.822.0_CDS_at	AGAP001166	AMBIGUOUS	GINS complex, Sld5 component	D	1.44409	0.0118364	2.56578	9.62232e-05	0045750 // positive regulation of S phase of mitotic cell cycle // inferred from	0000811 // GINS complex // inferred from electronic annotation	0043138 // 3'-5' DNA helicase activity // inferred from electronic annotation
Ag.2R.3540.0_CDS_at	AGAP004070	THO COMPLEX SUBUNIT 1 THO1 NUCLEAR MATRIX P84	THO COMPLEX SUBUNIT 1 THO1 NUCLEAR MATRIX P84	D	1.43726	0.0404988	2.65852	0.000418142	0007165 // signal transduction // inferred from electronic annotation	---	0005515 // protein binding // inferred from electronic annotation
Ag.2L.405.1_a_at	AGAP005320	U3 SMALL NUCLEOLAR RNA INTERACTING 2 U3 SMALL NUCLEOLAR RIBONUCLEOPROPTEIN ASSOCIATED 55 KDA U3 SNORNP ASSOCIATED 55 KDA U3 55K	U3 SMALL NUCLEOLAR RNA INTERACTING 2 U3 SMALL NUCLEOLAR RIBONUCLEOPROPTEIN ASSOCIATED 55 KDA U3 SNORNP ASSOCIATED 55 KDA U3 55K	D	1.43227	0.0241353	2.61099	0.000203001	---	---	---
Ag.2L.600.0_CDS_at	AGAP007626	WD REPEAT SL1 17	WD REPEAT SL1 17	D	1.42074	0.000519328	2.2129	5.02601e-06	---	---	---
Ag.3R.1564.0_CDS_s_at	AGAP010018 /// AGAP012743	UNKNOWN	RRT	RTT	1.42005	0.00600973	-2.11758	0.000113615	0006260 // DNA replication // inferred from electronic annotation	0005634 // nucleus // inferred from electronic annotation	---
Ag.3R.1444.0_CDS_at	AGAP008425	IMMATURE COLON CARCINOMA TRANSCRIPT 1 DIGESTION SUBSTRACTION 1 DS 1	IMMATURE COLON CARCINOMA TRANSCRIPT 1 DIGESTION SUBSTRACTION 1 DS 1	D	1.41982	0.00078596	2.08989	1.21125e-05	0006415 // translational termination // inferred from electronic annotation	---	0003747 // translation release factor activity // inferred from electronic annot
Ag.3L.310.0_CDS_s_at	AGAP011387	ANGIO ASSOCIATED MIGRATORY CELL;	WD-40 repeat	U	1.41957	0.0401858	2.23397	0.000977263	---	---	---
Ag.2L.2340.0_CDS_at	AGAP005101	UNKNOWN	ENSANGT00000003472	RSM	1.4099	0.099077	2.49281	0.00204506	---	---	---
Ag.2R.417.0_CDS_a_at	---	HSP90	---	D	1.40065	0.00177354	-2.23538	1.44065e-05	---	---	---
Ag.2R.2864.0_CDS_s_at	AGAP003732	UNKNOWN	---	U	1.39281	0.0746718	2.28005	0.0017302	---	---	---
Ag.2R.1387.0_CDS_at	AGAP002348	EXOSOME COMPLEX EXONUCLEASE RRP45 EC3.1.13.- POLYMYOSITIS/SCLERODERMA AUTOANTIGEN 1 AUTOANTIGEN PM/SCL 1 POLYMYOSITIS/SCLERODERMA AUTOANTIGEN 75 KDA PM/SCL 75 P75 POLYMYOSITIS SCLERODERMA OVERLAP SYNDROME ASSOCIATED AUTOANTIGEN	EXOSOME COMPLEX EXONUCLEASE RRP45 EC3.1.13.- POLYMYOSITIS/SCLERODERMA AUTOANTIGEN 1 AUTOANTIGEN PM/SCL 1 POLYMYOSITIS/SCLERODERMA AUTOANTIGEN 75 KDA PM/SCL 75 P75 POLYMYOSITIS SCLERODERMA OVERLAP SYNDROME ASSOCIATED AUTOANTIGEN	D	1.38735	0.0323022	2.02758	0.000976043	0006396 // RNA processing // inferred from electronic annotation	---	0000175 // 3'-5'-exoribonuclease activity // inferred from electronic annotation
Ag.3R.439.0_CDS_at	AGAP009019	ATP DEPENDENT CLP PROTEASE PROTEOLYTIC SUBUNIT MITOCHONDRIAL PRECURSOR EC3.4.21.92 ENDOPEPTIDASE CLP	ATP DEPENDENT CLP PROTEASE PROTEOLYTIC SUBUNIT MITOCHONDRIAL PRECURSOR EC3.4.21.92 ENDOPEPTIDASE CLP	PROT	1.38289	0.00613553	2.45414	2.67382e-05	0006508 // proteolysis // inferred from electronic annotation	---	0004252 // serine-type endopeptidase activity // inferred from electronic annota
Ag.3R.406.0_CDS_a_at	AGAP009546	AMBIGUOUS	NLSBP	M	1.38085	0.0417506	-4.0116	3.17192e-05	---	---	0005515 // protein binding // inferred from electronic annotation
Ag.3R.533.0_CDS_at	AGAP010081	UNKNOWN	ENSANGT00000025522	U	1.37408	0.120159	2.58833	0.00163476	---	---	---
Ag.3L.836.0_CDS_a_at	AGAP011677	ELONGATION FACTOR 2 EF 2	ELONGATION FACTOR 2 EF 2	RTT	1.35712	0.0516982	2.0775	0.00115144	---	---	---
Ag.2L.388.0_CDS_a_at	AGAP004768	PERIODIC TRYPTOPHAN 1 HOMOLOG;	WD-40 repeat	U	1.35139	0.000716327	2.53698	1.13496e-06	---	---	---
Ag.3R.698.0_CDS_a_at	AGAP010033	UNKNOWN	---	U	1.3491	0.109316	2.43674	0.00139518	---	---	---
Ag.2L.720.0_CDS_at	AGAP007254	UNKNOWN	ENSANGT00000015972	U	1.34909	0.00516336	2.20773	2.81604e-05	0006396 // RNA processing // inferred from electronic annotation	---	0003723 // RNA binding // inferred from electronic annotation
Ag.2R.793.0_CDS_at	AGAP001134	AMBIGUOUS	ENSANGT00000012028	RSM	1.3439	0.00160994	2.22928	6.12412e-06	0006412 // translation // inferred from electronic annotation	0005739 // mitochondrion // inferred from electronic annotation /// 0005840 // r	0003735 // structural constituent of ribosome // inferred from electronic annota
Ag.2R.550.0_UTR_a_at	---	UNKNOWN	---	U	1.331	0.0302363	4.52382	5.74732e-06	---	---	---
Ag.3R.1817.0_CDS_at	AGAP008978	AMBIGUOUS	Methyltransf	D	1.32269	0.0755478	2.01595	0.00169706	0008152 // metabolic process // inferred from electronic annotation	---	0008168 // methyltransferase activity // inferred from electronic annotation
Ag.2L.219.0_UTR_s_at	AGAP007633	AMBIGUOUS	ENSANGT00000021536	TRP	1.31933	0.104582	2.78995	0.000399756	---	0016020 // membrane // inferred from electronic annotation /// 0016021 // integr	---
Ag.2R.849.0_CDS_at	AGAP003315	TRYPTOPHANYL TRNA SYNTHETASE EC6.1.1.2 TRYPTOPHAN TRNA LIGASE TRPRS	TRYPTOPHANYL TRNA SYNTHETASE EC6.1.1.2 TRYPTOPHAN TRNA LIGASE TRPRS	M	1.31408	0.124422	4.11349	9.04504e-05	0006412 // translation // inferred from electronic annotation /// 0006418 // tRN	0005737 // cytoplasm // inferred from electronic annotation	0000166 // nucleotide binding // inferred from electronic annotation /// 0004812
Ag.2L.515.0_CDS_a_at	AGAP005413	UNKNOWN	SIP1	D	1.31065	0.00609435	-2.10402	2.7633e-05	0000245 // spliceosome assembly // inferred from electronic annotation /// 00003	---	---
Ag.2R.656.0_CDS_at	AGAP001744	AMBIGUOUS	COX15CtaA	RSM	1.30419	0.0200998	2.17413	9.42262e-05	0006461 // protein complex assembly // inferred from electronic annotation	0016020 // membrane // inferred from electronic annotation	0003824 // catalytic activity // inferred from electronic annotation
Ag.X.141.0_CDS_s_at	AGAP000897	UNKNOWN	DUF657,NLSBP	U	1.3033	0.00395409	2.06912	1.64179e-05	---	---	---
Ag.2R.183.0_CDS_at	AGAP004118	SCRAL1	LYSYL OXIDASE HOMOLOG PRECURSOR EC1.4.3.- LYSYL OXIDASE	I	1.29771	0.170542	-6.07304	3.77753e-05	---	0016020 // membrane // inferred from electronic annotation	0004720 // protein-lysine 6-oxidase activity // inferred from electronic annotat
Ag.3R.618.0_UTR_at	AGAP008263	FORMIN BINDING 3	FORMIN BINDING 3	RTT	1.29649	0.00865057	2.38055	1.39888e-05	---	---	0005515 // protein binding // inferred from electronic annotation
Ag.2R.550.0_CDS_a_at	AGAP003141	UNKNOWN	Ig-like	I	1.29337	0.277318	4.27292	0.000517976	---	---	---
Ag.2R.831.0_UTR_a_at	AGAP002093	AMBIGUOUS	NaHporter	D	1.27887	0.160427	3.6956	0.000144215	0006885 // regulation of pH // inferred from electronic annotation	0016021 // integral to membrane // inferred from electronic annotation	0015299 // solute:hydrogen antiporter activity // inferred from electronic annot
Ag.2R.550.2_at	AGAP003141	Ecdysone-inducible gene L2 (	Ecdysone-inducible gene L2	D	1.27824	0.34691	4.88207	0.000586148	---	---	---
Ag.3R.537.0_CDS_at	AGAP007741	RIBONUCLEASE HI LARGE SUBUNIT EC3.1.26.- RNASE HI LARGE SUBUNIT RNASE H 35	RIBONUCLEASE HI LARGE SUBUNIT EC3.1.26.- RNASE HI LARGE SUBUNIT RNASE H 35	RTT	1.26214	0.192799	2.2256	0.00235585	0016070 // RNA metabolic process // inferred from electronic annotation	---	0003676 // nucleic acid binding // inferred from electronic annotation /// 00037
Ag.2L.543.0_UTR_at	AGAP004817	AMBIGUOUS	UBAdomain	D	1.25432	0.161602	-2.78695	0.000358058	0007610 // behavior // inferred from electronic annotation /// 0007620 // copula	0005737 // cytoplasm // inferred from electronic annotation /// 0005737 // cytop	---
Ag.2R.544.0_CDS_at	---	UNKNOWN	---	U	1.25213	0.0579292	2.1972	0.000178753	---	---	---
Ag.3L.1022.0_CDS_a_at	AGAP011842	MICROSOMAL SIGNAL PEPTIDASE 25 KDA SUBUNIT EC3.4.-.- SPASE 25 KDA SUBUNIT SPC25	MICROSOMAL SIGNAL PEPTIDASE 25 KDA SUBUNIT EC3.4.-.- SPASE 25 KDA SUBUNIT SPC25	D	1.24879	0.0384997	-2.01606	0.000162069	0006465 // signal peptide processing // inferred from electronic annotation	0005787 // signal peptidase complex // inferred from electronic annotation /// 0	0008233 // peptidase activity // inferred from electronic annotation
Ag.2L.886.0_CDS_at	AGAP005818	NUCLEAR ENVELOPE MEMBRANE	NUCLEAR ENVELOPE MEMBRANE	D	1.23775	0.0917285	2.19481	0.000314828	---	---	---
Ag.3L.1086.0_CDS_at	AGAP010538	M-PHASE PHOSPHOPROTEIN	M-PHASE PHOSPHOPROTEIN	RTT	1.23123	0.0490857	2.20443	8.48558e-05	---	---	---
Ag.2R.2301.0_CDS_a_at	AGAP003890	UNKNOWN	Brix,NLSBP	RTT	1.22998	0.0399258	2.00145	0.000122489	---	---	---
Ag.2R.871.0_UTR_at	AGAP002131	UNKNOWN	---	U	1.22131	0.0895589	-2.64535	6.34068e-05	---	---	---
Ag.2R.1673.0_CDS_at	AGAP001939	SIGNAL RECOGNITION PARTICLE 72 KDA SRP72	SIGNAL RECOGNITION PARTICLE 72 KDA SRP72	RTT	1.21864	0.158449	2.55633	0.000261744	0006614 // SRP-dependent cotranslational protein targeting to membrane // inferr	0048500 // signal recognition particle // inferred from electronic annotation	0005488 // binding // inferred from electronic annotation /// 0008312 // 7S RNA
Ag.2L.1425.0_CDS_at	AGAP006358	UNKNOWN	TPR	U	1.21727	0.173453	2.10847	0.00109189	---	---	0005488 // binding // inferred from electronic annotation
Ag.2L.796.0_CDS_at	AGAP004747	AMBIGUOUS	Peptidase M16, C-terminal	PROT	1.20774	0.249521	-2.37385	0.00111227	0006508 // proteolysis // inferred from electronic annotation	---	0003824 // catalytic activity // inferred from electronic annotation /// 0004222
Ag.2R.895.0_CDS_at	AGAP003552	AMBIGUOUS	SET	D	1.20691	0.130452	2.90062	6.07378e-05	---	0005634 // nucleus // inferred from electronic annotation	---
Ag.2R.632.0_CDS_at	---	UNKNOWN	---	U	1.2039	0.0705873	2.2604	7.10719e-05	---	---	---
Ag.2R.3224.0_CDS_a_at	AGAP002333	UNKNOWN	NLSBP	TRP	1.20387	0.109546	2.23367	0.000185809	---	---	---
Ag.2R.2096.0_CDS_at	AGAP001334	UNKNOWN	ENSANGT00000016927	U	1.20055	0.0258938	2.52952	5.67192e-06	---	---	---
Ag.2R.375.0_CDS_at	AGAP001630	TRIOSEPHOSPHATE ISOMERASE EC5.3.1.1 TIM	TRIOSEPHOSPHATE ISOMERASE EC5.3.1.1 TIM	M	1.2001	0.250148	-3.84207	8.26794e-05	0008152 // metabolic process // inferred from electronic annotation	---	0003824 // catalytic activity // inferred from electronic annotation /// 0004807
Ag.2L.2487.0_CDS_at	---	UNKNOWN	---	U	1.1974	0.409	4.5726	0.000293155	---	---	---
Ag.X.241.0_CDS_a_at	AGAP000414	NADP DEPENDENT LEUKOTRIENE B4 12 HYDROXYDEHYDROGENASE EC1.3.1.74	NADP DEPENDENT LEUKOTRIENE B4 12 HYDROXYDEHYDROGENASE EC1.3.1.74	RSM	1.19726	0.349144	-2.46478	0.00224936	0008152 // metabolic process // inferred from electronic annotation /// 0055114	---	0003824 // catalytic activity // inferred from electronic annotation /// 0005488
Ag.2R.740.0_UTR_a_at	AGAP004372	ELONGATION OF VERY LONG CHAIN FATTY ACIDS	ELONGATION OF VERY LONG CHAIN FATTY ACIDS	M	1.196	0.126328	-2.30797	0.000166664	---	0016021 // integral to membrane // inferred from electronic annotation	---
Ag.X.23.0_CDS_at	AGAP000761	GLUTATHIONE S TRANSFERASE EC2.5.1.18 GST CLASS THETA	GLUTATHIONE S TRANSFERASE EC2.5.1.18 GST CLASS THETA	RSM	1.19377	0.0628158	3.48929	3.66896e-06	---	---	0016740 // transferase activity // inferred from electronic annotation
Ag.2R.1591.0_CDS_at	AGAP003543	UNKNOWN	ENSANGT00000022391	U	1.18812	0.0673251	2.72056	1.30848e-05	---	---	---
Ag.UNKN.1492.0_CDS_at	AGAP012003	UNKNOWN	ENSANGT00000013805	U	1.18757	0.15304	2.21647	0.000275589	---	---	---
Ag.3R.498.0_CDS_at	AGAP009614	UNKNOWN	ENSANGT00000020966	U	1.18208	0.0640202	2.03893	7.09e-05	---	---	---
Ag.3L.571.0_CDS_at	AGAP011635	39S RIBOSOMAL L35 MITOCHONDRIAL PRECURSOR L35MT MRP L35	39S RIBOSOMAL L35 MITOCHONDRIAL PRECURSOR L35MT MRP L35	RSM	1.17913	0.2348	2.1506	0.000856692	0006412 // translation // inferred from electronic annotation	0005622 // intracellular // inferred from electronic annotation /// 0005840 // r	0003735 // structural constituent of ribosome // inferred from electronic annota
Ag.2L.558.0_CDS_at	AGAP006438	UNKNOWN	Las1	D	1.17255	0.17995	3.42712	2.30302e-05	---	---	---
Ag.2R.1355.2_a_at	AGAP004625	UNKNOWN	---	U	1.17227	0.0446897	-2.28633	1.18701e-05	0007298 // border follicle cell migration // inferred from electronic annotation	---	---
Ag.3L.1564.1_at	AGAP011699	UNKNOWN	ENSANGT00000018021	U	1.16101	0.0867044	2.28745	2.81488e-05	---	---	---
Ag.2R.561.0_CDS_a_at	AGAP002704	AMBIGUOUS	Mitochcarrier	RSM	1.15804	0.058674	2.3563	9.77816e-06	0006810 // transport // inferred from electronic annotation	0016020 // membrane // inferred from electronic annotation	0005488 // binding // inferred from electronic annotation
Ag.3L.357.0_CDS_s_at	AGAP010517	SOD1	SUPEROXIDE DISMUTASE [MN] MITOCHONDRIAL EC1.15.1.1	I	1.15667	0.113001	-2.04942	9.61679e-05	0006801 // superoxide metabolic process // inferred from electronic annotation /	---	0004784 // superoxide dismutase activity // inferred from electronic annotation
Ag.2R.804.0_CDS_at	AGAP002520	DEHYDROGENASE/REDUCTASE SDR FAMILY MEMBER 4 EC1.1.1.184 NADPH DEPENDENT CARBONYL REDUCTASE/NADP RETINOL DEHYDROGENASE CR PHCR PEROXISOMAL SHORT CHAIN ALCOHOL DEHYDROGENASE NADPH DEPENDENT RETINOL DEHYDROGENASE/REDUCTASE NDRD	DEHYDROGENASE/REDUCTASE SDR FAMILY MEMBER 4 EC1.1.1.184 NADPH DEPENDENT CARBONYL REDUCTASE/NADP RETINOL DEHYDROGENASE CR PHCR PEROXISOMAL SHORT CHAIN ALCOHOL DEHYDROGENASE NADPH DEPENDENT RETINOL DEHYDROGENASE/REDUCTASE NDRD	RSM	1.15638	0.0271747	-2.46094	1.89016e-06	0008152 // metabolic process // inferred from electronic annotation	---	0003824 // catalytic activity // inferred from electronic annotation /// 0005488
Ag.2R.2158.0_CDS_at	AGAP002162	UNKNOWN	ENSANGT00000019462	TRP	1.14029	0.383842	2.57392	0.000509726	---	---	---
Ag.2R.871.0_CDS_at	AGAP002130	TUBULIN SPECIFIC CHAPERONE A TUBULIN FOLDING COFACTOR A CFA TCP1 CHAPERONIN COFACTOR A	TUBULIN SPECIFIC CHAPERONE A TUBULIN FOLDING COFACTOR A CFA TCP1 CHAPERONIN COFACTOR A	CS	1.13906	0.013265	-2.667	2.0582e-07	0007021 // tubulin complex assembly // inferred from electronic annotation	0005874 // microtubule // inferred from electronic annotation	0051082 // unfolded protein binding // inferred from electronic annotation
Ag.2L.1518.0_CDS_at	AGAP007659	NOSE RESISTANT TO FLUOXETINE 6 PRECURSOR NRF 6	NOSE RESISTANT TO FLUOXETINE 6 PRECURSOR NRF 6	D	1.13497	0.461838	3.25914	0.000328572	---	---	0016747 // transferase activity, transferring acyl groups other than amino-acyl
Ag.3R.65.0_CDS_at	AGAP009515	REL1 (Gambif1)	NF-kappa-B/Rel/dorsal;Rel homology	I	1.12821	0.182816	-2.30795	4.52772e-05	0006355 // regulation of transcription, DNA-dependent // inferred from electroni	0005634 // nucleus // inferred from electronic annotation	0003700 // transcription factor activity // inferred from electronic annotation
Ag.3R.1996.0_CDS_at	---	UNKNOWN	---	U	1.12691	0.452264	2.31272	0.00133214	---	---	---
Ag.2R.3092.0_CDS_a_at	AGAP001652	TRIACYLGLYCEROL LIPASE GASTRIC PRECURSOR EC3.1.1.3 GASTRIC LIPASE GL	TRIACYLGLYCEROL LIPASE GASTRIC PRECURSOR EC3.1.1.3 GASTRIC LIPASE GL	M	1.12363	0.258613	-2.99247	2.31285e-05	0006629 // lipid metabolic process // inferred from electronic annotation	---	---
Ag.2L.543.1_a_at	AGAP004817	AMBIGUOUS	UBAdomain	D	1.12121	0.457035	-2.98352	0.000271454	0007610 // behavior // inferred from electronic annotation /// 0007620 // copula	0005737 // cytoplasm // inferred from electronic annotation /// 0005737 // cytop	---
Ag.3R.306.0_CDS_at	AGAP009588	UNKNOWN	NLSBP,NLSBP	U	1.12079	0.227088	2.12543	0.000112406	---	---	---
Ag.3L.783.0_CDS_at	AGAP010509	ORGANIC CATION/CARNITINE TRANSPORTER 2 SOLUTE CARRIER FAMILY 22 MEMBER 5 HIGH AFFINITY SODIUM DEPENDENT CARNITINE COTRANSPORTER	ORGANIC CATION/CARNITINE TRANSPORTER 2 SOLUTE CARRIER FAMILY 22 MEMBER 5 HIGH AFFINITY SODIUM DEPENDENT CARNITINE COTRANSPORTER	TRP	1.11842	0.383216	2.12995	0.00071212	0006810 // transport // inferred from electronic annotation	0016020 // membrane // inferred from electronic annotation /// 0016021 // integr	0005215 // transporter activity // inferred from electronic annotation
Ag.2R.3498.1_a_at	AGAP003863	LYMPHOCYTE SPECIFIC ADAPTER LNK SIGNAL TRANSDUCTION LNK LYMPHOCYTE ADAPTER	LYMPHOCYTE SPECIFIC ADAPTER LNK SIGNAL TRANSDUCTION LNK LYMPHOCYTE ADAPTER	D	1.11822	0.54315	2.71314	0.0011978	0007242 // intracellular signaling cascade // inferred from electronic annotatio	---	0004871 // signal transducer activity // inferred from electronic annotation ///
Ag.2R.2258.0_CDS_s_at	AGAP003315	TRYPTOPHANYL TRNA SYNTHETASE EC6.1.1.2 TRYPTOPHAN TRNA LIGASE TRPRS	TRYPTOPHANYL TRNA SYNTHETASE EC6.1.1.2 TRYPTOPHAN TRNA LIGASE TRPRS	M	1.11632	0.56561	4.02876	0.000251939	0006412 // translation // inferred from electronic annotation /// 0006418 // tRN	0005737 // cytoplasm // inferred from electronic annotation	0000166 // nucleotide binding // inferred from electronic annotation /// 0004812
Ag.2R.3737.0_s_at	AGAP003006 /// AGAP003007	UNKNOWN	---	U	1.10802	0.356115	2.1385	0.000311122	---	---	---
Ag.3L.886.0_CDS_a_at	AGAP010436	ADENYLATE CYCLASE TYPE EC4.6.1.1 ATP PYROPHOSPHATE LYASE ADENYLYL CYCLASE	ADENYLATE CYCLASE TYPE EC4.6.1.1 ATP PYROPHOSPHATE LYASE ADENYLYL CYCLASE	D	1.10758	0.5462	2.28498	0.00207216	0007242 // intracellular signaling cascade // inferred from electronic annotatio	0016020 // membrane // inferred from electronic annotation /// 0016021 // integr	0004016 // adenylate cyclase activity // inferred from electronic annotation ///
Ag.2R.975.0_CDS_at	AGAP002509	WD REPEAT 1 ACTIN INTERACTING 1	WD REPEAT 1 ACTIN INTERACTING 1	D	1.09439	0.515403	-2.21373	0.000893425	---	---	---
Ag.2R.558.0_CDS_a_at	AGAP002415	AMBIGUOUS	RhoGAP	D	1.09189	0.606926	-2.59222	0.00107252	0007165 // signal transduction // inferred from electronic annotation	0005622 // intracellular // inferred from electronic annotation	---
Ag.3L.2715.0_at	---	UNKNOWN	---	U	1.09119	0.334056	-2.13034	9.87914e-05	---	---	---
Ag.2L.686.0_UTR_at	AGAP005127	RNA BINDING 15 RNA BINDING MOTIF 15 ONE TWENTY TWO	RNA BINDING 15 RNA BINDING MOTIF 15 ONE TWENTY TWO	RTT	1.08442	0.492251	-3.8806	1.81638e-05	0045449 // regulation of transcription // inferred from electronic annotation	0005634 // nucleus // inferred from electronic annotation	0000166 // nucleotide binding // inferred from electronic annotation /// 0003676
Ag.2R.5104.0_at	---	UNKNOWN	---	U	1.08381	0.699515	3.93146	0.000461721	---	---	---
Ag.X.192.0_CDS_at	AGAP000985	ACTIN	ACTIN	CS	1.07987	0.494014	-2.25156	0.000253259	---	---	0005515 // protein binding // inferred from electronic annotation
Ag.2L.866.0_CDS_at	AGAP005188	AMBIGUOUS	ENSANGT00000010355	D	1.07951	0.519644	-2.2527	0.000347636	---	---	---
Ag.3L.416.0_CDS_at	AGAP012246	UNKNOWN	NLSBP	U	1.07154	0.657386	2.14847	0.00209098	---	---	---
Ag.2R.541.0_CDS_at	AGAP004655	LUCIFERIN 4 MONOOXYGENASE EC1.13.12.7 LUCIFERASE	LUCIFERIN 4 MONOOXYGENASE EC1.13.12.7 LUCIFERASE	M	1.06333	0.659481	2.29284	0.00077079	0008152 // metabolic process // inferred from electronic annotation	---	0003824 // catalytic activity // inferred from electronic annotation
Ag.UNKN.62.0_CDS_at	AGAP010298	VACUOLAR ATP SYNTHASE SUBUNIT D EC3.6.3.14 V ATPASE D SUBUNIT VACUOLAR PROTON PUMP D SUBUNIT V ATPASE 28 KDA ACCESSORY	VACUOLAR ATP SYNTHASE SUBUNIT D EC3.6.3.14 V ATPASE D SUBUNIT VACUOLAR PROTON PUMP D SUBUNIT V ATPASE 28 KDA ACCESSORY	TRP	1.06066	0.467543	-2.17765	5.03883e-05	0015986 // ATP synthesis coupled proton transport // inferred from electronic an	0033178 // proton-transporting two-sector ATPase complex, catalytic domain // in	0042626 // ATPase activity, coupled to transmembrane movement of substances // i
Ag.2R.1821.0_CDS_a_at	AGAP001463	AMBIGUOUS	ENSANGT00000011618	D	1.05474	0.617307	2.0639	0.000374333	0006904 // vesicle docking during exocytosis // inferred from electronic annotat	---	---
Ag.2R.1095.0_CDS_at	AGAP002177	EXOSOME COMPLEX EXONUCLEASE RRP46 EC3.1.13.- RIBOSOMAL RNA PROCESSING 46 EXOSOME COMPONENT 5	EXOSOME COMPLEX EXONUCLEASE RRP46 EC3.1.13.- RIBOSOMAL RNA PROCESSING 46 EXOSOME COMPONENT 5	D	1.05314	0.755693	2.2055	0.00251305	0006396 // RNA processing // inferred from electronic annotation	---	0000175 // 3'-5'-exoribonuclease activity // inferred from electronic annotation
Ag.3R.566.0_CDS_at	AGAP007891	METHIONYL TRNA SYNTHETASE EC6.1.1.10 METHIONINE TRNA LIGASE METRS	METHIONYL TRNA SYNTHETASE EC6.1.1.10 METHIONINE TRNA LIGASE METRS	M	1.05212	0.752634	2.44826	0.00113598	0006412 // translation // inferred from electronic annotation /// 0006418 // tRN	0005737 // cytoplasm // inferred from electronic annotation	0000166 // nucleotide binding // inferred from electronic annotation /// 0004812
Ag.2R.1627.0_CDS_at	AGAP004488	ACTIN-LIKE	Actinlike	CS	1.05054	0.64408	2.26794	0.000193234	---	---	0005515 // protein binding // inferred from electronic annotation
Ag.3L.1663.0_CDS_at	---	UNKNOWN	---	U	1.05022	0.74975	2.13778	0.0020575	---	---	---
Ag.3L.418.0_UTR_a_at	AGAP010420	VALYL TRNA SYNTHETASE EC6.1.1.9 VALINE TRNA LIGASE VALRS	VALYL TRNA SYNTHETASE EC6.1.1.9 VALINE TRNA LIGASE VALRS	D	1.0502	0.664315	2.25598	0.000274748	0006412 // translation // inferred from electronic annotation /// 0006418 // tRN	0005737 // cytoplasm // inferred from electronic annotation	0000166 // nucleotide binding // inferred from electronic annotation /// 0004812
Ag.3L.420.0_CDS_a_at	AGAP010392	RETICULOCALBIN	EF-hand	D	1.04809	0.626374	-2.54568	5.16427e-05	---	---	0005509 // calcium ion binding // inferred from electronic annotation
Ag.2R.831.0_CDS_a_at	AGAP002093	AMBIGUOUS	NaHporter	D	1.04583	0.821244	4.02867	0.000326793	0006885 // regulation of pH // inferred from electronic annotation	0016021 // integral to membrane // inferred from electronic annotation	0015299 // solute:hydrogen antiporter activity // inferred from electronic annot
Ag.2R.2528.0_CDS_at	AGAP002144	U4/U6 SMALL NUCLEAR RIBONUCLEOPROTEIN PRP4 U4/U6 SNRNP 60 KDA WD SPLICING FACTOR PRP4 HPRP4	U4/U6 SMALL NUCLEAR RIBONUCLEOPROTEIN PRP4 U4/U6 SNRNP 60 KDA WD SPLICING FACTOR PRP4 HPRP4	D	1.04578	0.683221	2.48483	0.000126318	---	---	---
Ag.2L.1005.0_CDS_at	AGAP006616	AMBIGUOUS	ATPGTPA,PeptidaseM16C	PROT	1.04171	0.685814	2.12645	0.000227292	0006508 // proteolysis // inferred from electronic annotation	---	0003824 // catalytic activity // inferred from electronic annotation /// 0004222
Ag.X.140.0_CDS_at	AGAP000889	COACTOSIN	COACTOSIN	CS	1.04051	0.626503	-2.02971	9.65904e-05	---	0005622 // intracellular // inferred from electronic annotation	0003779 // actin binding // inferred from electronic annotation
Ag.2R.740.0_CDS_a_at	AGAP004372	ELONGATION OF VERY LONG CHAIN FATTY ACIDS	ELONGATION OF VERY LONG CHAIN FATTY ACIDS	M	1.0358	0.740747	-2.38441	0.000139427	---	0016021 // integral to membrane // inferred from electronic annotation	---
Ag.2L.2308.1_CDS_a_at	AGAP004917	FBN8 domain	FBN8	I	1.02903	0.857464	-2.43733	0.00111414	---	---	---
Ag.2L.707.1_CDS_a_at	AGAP006427	CYSTIC FIBROSIS TRANSMEMBRANE CONDUCTANCE REGULATOR CFTR CAMP DEPENDENT CHLORIDE CHANNEL ATP BINDING CASSETTE TRANSPORTER SUB FAMILY C MEMBER 7;	ABC transporter related;ABC transporter, transmembrane region;ATP/GTP-binding site motif A (P-loop);Cystic fibrosis transmembrane conductance regulator;Ribosomal protein S2	TRP	1.02836	0.860674	-3.07583	0.000321995	0006810 // transport // inferred from electronic annotation /// 0006811 // ion t	0016020 // membrane // inferred from electronic annotation /// 0016021 // integr	0000166 // nucleotide binding // inferred from electronic annotation /// 0005254
Ag.2L.1078.1_CDS_at	AGAP005832	ASPARTYL/ASPARAGINYL BETA HYDROXYLASE EC1.14.11.16 ASPARTATE BETA HYDROXYLASE ASP BETA HYDROXYLASE PEPTIDE ASPARTATE BETA DIOXYGENASE	ASPARTYL/ASPARAGINYL BETA HYDROXYLASE EC1.14.11.16 ASPARTATE BETA HYDROXYLASE ASP BETA HYDROXYLASE PEPTIDE ASPARTATE BETA DIOXYGENASE	PROT	1.02551	0.843572	-2.33043	0.000450869	0018193 // peptidyl-amino acid modification // inferred from electronic annotati	0030176 // integral to endoplasmic reticulum membrane // inferred from electroni	0004597 // peptide-aspartate beta-dioxygenase activity // inferred from electron
Ag.3L.568.0_CDS_at	AGAP011471	AMBIGUOUS	ATPGTPA,MMRHSR1,NLSBP,ATPGTPA,MMRHSR1,NLSBP	CS	1.01913	0.718682	2.30549	2.9946e-06	---	0005622 // intracellular // inferred from electronic annotation	0005525 // GTP binding // inferred from electronic annotation
Ag.2L.1765.0_CDS_at	AGAP007602	UNKNOWN	ENSANGT00000011054	U	1.014	0.909176	2.48142	0.000237846	---	---	---
Ag.2L.3665.0_at	---	UNKNOWN	---	U	1.01395	0.941287	-2.51961	0.00217651	---	---	---
Ag.2R.3115.1_CDS_s_at	---	UNKNOWN	---	U	1.00496	0.941966	2.17122	2.13244e-05	---	---	---
Ag.2R.1443.0_CDS_at	AGAP003695	AMINOPEPTIDASE N EC3.4.11.2 MICROSOMAL AMINOPEPTIDASE	AMINOPEPTIDASE N EC3.4.11.2 MICROSOMAL AMINOPEPTIDASE	PROT	1.00482	0.968203	-2.92082	8.9842e-05	0006508 // proteolysis // inferred from electronic annotation	---	0008237 // metallopeptidase activity // inferred from electronic annotation ///
Ag.X.118.0_CDS_at	AGAP000832	AMBIGUOUS	DER1	D	1.00461	0.960631	-2.0659	0.000188646	---	---	---
Ag.X.358.3_CDS_a_at	AGAP000645	TRNA ISOPENTENYLTRANSFERASE MITOCHONDRIAL PRECURSOR EC2.5.1.8 ISOPENTENYL DIPHOSPHATE:TRNA ISOPENTENYLTRANSFERASE IPP TRANSFERASE IPTASE IPPT	TRNA ISOPENTENYLTRANSFERASE MITOCHONDRIAL PRECURSOR EC2.5.1.8 ISOPENTENYL DIPHOSPHATE:TRNA ISOPENTENYLTRANSFERASE IPP TRANSFERASE IPTASE IPPT	D	-1.00179	0.98272	2.5255	2.36715e-05	0008033 // tRNA processing // inferred from electronic annotation	---	0004811 // tRNA isopentenyltransferase activity // inferred from electronic anno
Ag.3R.362.0_CDS_at	AGAP010174	DOLICHYL DIPHOSPHOOLIGOSACCHARIDE GLYCOSYLTRANSFERASE 67 KDA SUBUNIT PRECURSOR EC2.4.1.119 RIBOPHORIN I RPN I	DOLICHYL DIPHOSPHOOLIGOSACCHARIDE GLYCOSYLTRANSFERASE 67 KDA SUBUNIT PRECURSOR EC2.4.1.119 RIBOPHORIN I RPN I	D	-1.00341	0.94415	-2.6288	8.18717e-07	0006486 // protein amino acid glycosylation // inferred from electronic annotati	0005783 // endoplasmic reticulum // inferred from electronic annotation /// 0016	0004579 // dolichyl-diphosphooligosaccharide-protein glycotransferase activity /
Ag.2R.1000.0_CDS_at	---	UNKNOWN	---	U	-1.00555	0.950551	8.90254	2.36548e-07	---	---	---
Ag.2L.3033.0_at	---	UNKNOWN	---	U	-1.00615	0.961272	3.01353	9.88507e-05	---	---	---
Ag.2R.910.0_CDS_at	AGAP004521	AMBIGUOUS	SKIPSNW	D	-1.00996	0.922831	2.02811	0.000362102	0000398 // nuclear mRNA splicing, via spliceosome // inferred from electronic an	0005681 // spliceosome // inferred from electronic annotation	0005515 // protein binding // inferred from electronic annotation
Ag.2L.3031.0_at	---	UNKNOWN	---	U	-1.01119	0.922397	-2.2585	0.00030372	---	---	---
Ag.X.979.0_CDS_at	AGAP000415	TRANSTHYRETIN PRECURSOR PREALBUMIN	TRANSTHYRETIN PRECURSOR PREALBUMIN	D	-1.01138	0.866337	-2.48372	7.87018e-06	0006810 // transport // inferred from electronic annotation	---	0005496 // steroid binding // inferred from electronic annotation
Ag.2R.2020.0_CDS_at	AGAP003866	AMBIGUOUS	2OG-FeIIOxy	D	-1.01269	0.855771	2.03024	4.0328e-05	---	---	0016491 // oxidoreductase activity // inferred from electronic annotation
Ag.2R.2992.0_CDS_at	AGAP004558	PA P	PA P	U	-1.01427	0.867181	-2.03357	0.00012385	---	---	---
Ag.2R.478.0_CDS_at	AGAP002169	UBIQUITIN CONJUGATING ENZYME EC6.3.2.19 UBIQUITIN LIGASE UBIQUITIN CARRIER	UBIQUITIN CONJUGATING ENZYME EC6.3.2.19 UBIQUITIN LIGASE UBIQUITIN CARRIER	D	-1.01472	0.918629	2.12651	0.00151309	---	---	---
Ag.2R.3213.0_CDS_at	AGAP002294	HISTIDYL TRNA SYNTHETASE EC6.1.1.21 HISTIDINE TRNA LIGASE HISRS	HISTIDYL TRNA SYNTHETASE EC6.1.1.21 HISTIDINE TRNA LIGASE HISRS	RTT	-1.0223	0.899041	2.36318	0.00209311	0006412 // translation // inferred from electronic annotation /// 0006418 // tRN	0005737 // cytoplasm // inferred from electronic annotation	0000166 // nucleotide binding // inferred from electronic annotation /// 0004812
Ag.2L.124.0_CDS_at	AGAP005205	PGRPLA	PGRP LA FRAGMENT	I	-1.02257	0.914235	-3.14806	0.00118125	0009253 // peptidoglycan catabolic process // inferred from electronic annotatio	---	0005515 // protein binding // inferred from electronic annotation /// 0008745 //
Ag.3R.2607.0_CDS_s_at	AGAP010225 /// AGAP012755	UNKNOWN	---	U	-1.02667	0.826705	-4.57026	1.16562e-05	0006621 // protein retention in ER lumen // inferred from electronic annotation	0016021 // integral to membrane // inferred from electronic annotation	0046923 // ER retention sequence binding // inferred from electronic annotation
Ag.2L.264.0_CDS_at	AGAP005948	KYNURENINE 3 MONOOXYGENASE	KYNURENINE 3 MONOOXYGENASE	D	-1.03345	0.683879	-2.74486	1.20779e-05	0006727 // ommochrome biosynthetic process // inferred from electronic annotatio	---	0004497 // monooxygenase activity // inferred from electronic annotation /// 001
Ag.3L.887.0_CDS_at	AGAP010434	GLYCAN CLASS M	GLYCAN CLASS M	D	-1.03594	0.751391	2.14802	0.000368056	0006506 // GPI anchor biosynthetic process // inferred from electronic annotatio	0005789 // endoplasmic reticulum membrane // inferred from electronic annotation	0016758 // transferase activity, transferring hexosyl groups // inferred from el
Ag.2R.2917.0_CDS_at	AGAP004084	APRATAXIN HOMOLOG FORKHEAD ASSOCIATED DOMAIN HISTIDINE TRIAD FHA HIT	APRATAXIN HOMOLOG FORKHEAD ASSOCIATED DOMAIN HISTIDINE TRIAD FHA HIT	D	-1.04108	0.683167	2.41005	8.4036e-05	---	0005622 // intracellular // inferred from electronic annotation	0003824 // catalytic activity // inferred from electronic annotation /// 0008270
Ag.2R.1587.0_CDS_s_at	---	UNKNOWN	---	U	-1.0436	0.62036	-3.06485	9.40397e-06	---	---	---
Ag.2R.1033.0_CDS_at	AGAP002662	AMBIGUOUS	PhospholipaseD-nuclease superfamily	M	-1.04524	0.754237	2.75234	0.000290791	0008152 // metabolic process // inferred from electronic annotation /// 0008654	---	0003824 // catalytic activity // inferred from electronic annotation /// 0016780
Ag.2R.1909.0_CDS_at	AGAP002711	MAGUK P55 SUBFAMILY MEMBER	MAGUK P55 SUBFAMILY MEMBER	TRP	-1.04569	0.775869	2.77059	0.000498007	---	---	0005515 // protein binding // inferred from electronic annotation
Ag.2R.1189.0_CDS_at	AGAP002740	AMBIGUOUS	PAPSreduct	M	-1.04597	0.632781	2.1133	0.000157443	0008152 // metabolic process // inferred from electronic annotation	---	0016740 // transferase activity // inferred from electronic annotation
Ag.2R.1622.0_CDS_at	AGAP004407	VESICULAR INTEGRAL MEMBRANE VIP36 PRECURSOR LECTIN MANNOSE BINDING 2	VESICULAR INTEGRAL MEMBRANE VIP36 PRECURSOR LECTIN MANNOSE BINDING 2	TRP	-1.04606	0.578021	-2.009	9.83861e-05	---	0016020 // membrane // inferred from electronic annotation	---
Ag.2L.905.0_CDS_a_at	AGAP006473	Caspar	FAS ASSOCIATED FACTOR 1 FAF1;	I	-1.04898	0.592346	2.15049	0.000101886	0006464 // protein modification process // inferred from electronic annotation	---	---
Ag.UNKN.84.0_CDS_a_at	AGAP012432	FAM18B	FAM18B	U	-1.06136	0.664324	-6.22462	8.25797e-06	---	0016021 // integral to membrane // inferred from electronic annotation	---
Ag.3R.218.0_UTR_a_at	AGAP009861	PROFILIN;	Plant profilin;Profilin/allergen	D	-1.06151	0.476623	-2.30114	4.1605e-05	0007010 // cytoskeleton organization // inferred from electronic annotation ///	0015629 // actin cytoskeleton // inferred from electronic annotation	0003779 // actin binding // inferred from electronic annotation
Ag.X.180.0_CDS_at	AGAP000402	Di-trans-poly-cis-decaprenylcistransferase	Di-trans-poly-cis-decaprenylcistransferase	M	-1.06212	0.850337	7.26022	0.000641942	0008152 // metabolic process // inferred from electronic annotation	---	0016740 // transferase activity // inferred from electronic annotation
Ag.3L.1792.0_CDS_at	AGAP010943	AMBIGUOUS	Regchrcondens,Subtransporter,Sugtransporter	TRP	-1.06771	0.676783	3.11803	0.000269947	0006810 // transport // inferred from electronic annotation	0016020 // membrane // inferred from electronic annotation /// 0016021 // integr	0005215 // transporter activity // inferred from electronic annotation
Ag.2L.935.0_CDS_at	AGAP007603	OTEFIN	Germline stem cell differentiation	D	-1.07087	0.698501	3.13958	0.00049857	---	0005635 // nuclear envelope // inferred from electronic annotation	---
Ag.X.154.0_CDS_at	AGAP001040	UNKNOWN	ENSANGT00000016147	U	-1.0713	0.389746	3.03105	5.69752e-06	---	---	---
Ag.3L.817.0_CDS_a_at	---	SIGNAL PEPTIDASE COMPLEX SUBUNIT	SIGNAL PEPTIDASE COMPLEX SUBUNIT	D	-1.07528	0.0775299	-2.01878	8.54552e-07	---	---	---
Ag.3R.21.0_CDS_at	AGAP010133	SCRBQ2 (croquemort)	SCAVENGER RECEPTOR CLASS B MEMBER 1 SRB1 SR BI	I	-1.07698	0.461055	-2.60855	5.23562e-05	0007155 // cell adhesion // inferred from electronic annotation	0016020 // membrane // inferred from electronic annotation	0004872 // receptor activity // inferred from electronic annotation
Ag.3R.600.0_CDS_a_at	AGAP009891	UNKNOWN	ENSANGT00000024110	U	-1.08285	0.409034	-2.15646	0.000138856	---	---	---
Ag.3L.182.0_CDS_s_at	AGAP011050	ALDO KETO REDUCTASE FAMILY 1 MEMBER	ALDO KETO REDUCTASE FAMILY 1 MEMBER	RSM	-1.08975	0.332928	-2.5364	2.72921e-05	0055114 // oxidation reduction // inferred from electronic annotation	---	0016491 // oxidoreductase activity // inferred from electronic annotation
Ag.2L.201.0_CDS_s_at	AGAP005418	PROBABLE MULTISYNTHETASE COMPLEX AUXILIARY COMPONENT P38	PROBABLE MULTISYNTHETASE COMPLEX AUXILIARY COMPONENT P38	D	-1.09026	0.647221	2.92049	0.000988588	---	---	---
Ag.2R.3055.1_at	---	UNKNOWN	---	U	-1.09221	0.0644349	-3.25459	8.65494e-08	---	---	---
Ag.2R.531.0_CDS_a_at	AGAP002569	TUMOR DIFFERENTIALLY EXPRESSED	cell membrane biosynthesis	D	-1.09811	0.154978	-2.22948	8.51414e-06	---	0016020 // membrane // inferred from electronic annotation	---
Ag.3R.792.0_CDS_s_at	AGAP008536	PHOSPHATASE 2C EC_3.1.3.16 PP2C;	Protein phosphatase 2C;Protein phosphatase 2C-like	D	-1.10229	0.381699	2.19696	0.000264809	0006470 // protein amino acid dephosphorylation // inferred from electronic anno	0008287 // protein serine/threonine phosphatase complex // inferred from electro	0003824 // catalytic activity // inferred from electronic annotation /// 0004722
Ag.2L.661.0_CDS_a_at	AGAP006548	GLYCINE CLEAVAGE SYSTEM H PROTEIN MITOCHONDRIAL PRECURSOR	GLYCINE CLEAVAGE SYSTEM H PROTEIN MITOCHONDRIAL PRECURSOR	M	-1.10857	0.261213	2.97276	1.21569e-05	0006546 // glycine catabolic process // inferred from electronic annotation	0005960 // glycine cleavage complex // inferred from electronic annotation	---
Ag.3R.528.0_CDS_a_at	AGAP009701	ALANYL TRNA SYNTHETASE EC_6.1.1.7 ALANINE TRNA LIGASE ALARS;	Alanyl-tRNA synthetase, class IIc	RTT	-1.10887	0.444897	2.4263	0.000419636	0006412 // translation // inferred from electronic annotation /// 0006419 // ala	0005737 // cytoplasm // inferred from electronic annotation	0000166 // nucleotide binding // inferred from electronic annotation /// 0003676
Ag.3R.2990.0_at	---	UNKNOWN	---	U	-1.1118	0.408725	-3.12158	7.5812e-05	---	---	---
Ag.X.191.0_CDS_a_at	---	UNKNOWN	---	U	-1.12134	0.366612	2.34162	0.000348927	---	---	---
Ag.2R.14.0_CDS_at	AGAP004212	CALRETICULIN PRECURSOR CRP55 CALREGULIN HACBP	CALRETICULIN PRECURSOR CRP55 CALREGULIN HACBP	TRP	-1.12585	0.178257	-7.57379	2.11732e-07	0006457 // protein folding // inferred from electronic annotation /// 0007417 //	0005783 // endoplasmic reticulum // inferred from electronic annotation	0005509 // calcium ion binding // inferred from electronic annotation /// 005108
Ag.3R.2665.0_s_at	---	UNKNOWN	---	U	-1.13446	0.404526	2.12063	0.00175854	---	---	---
Ag.X.74.0_CDS_at	AGAP000935	MITOCHONDRIAL PROCESSING PEPTIDASE BETA SUBUNIT MITOCHONDRIAL PRECURSOR EC3.4.24.64 BETA MPP P 52	MITOCHONDRIAL PROCESSING PEPTIDASE BETA SUBUNIT MITOCHONDRIAL PRECURSOR EC3.4.24.64 BETA MPP P 52	RSM	-1.14049	0.269512	2.03303	0.000598379	0006508 // proteolysis // inferred from electronic annotation	---	0003824 // catalytic activity // inferred from electronic annotation /// 0004222
Ag.3L.182.2_s_at	AGAP011050	ALDO KETO REDUCTASE FAMILY 1 MEMBER	ALDO KETO REDUCTASE FAMILY 1 MEMBER	RSM	-1.14463	0.193158	-2.54687	5.34394e-05	0055114 // oxidation reduction // inferred from electronic annotation	---	0016491 // oxidoreductase activity // inferred from electronic annotation
Ag.3L.261.0_CDS_at	AGAP010730	AMBIGUOUS	ATPGTPA,Chymotrypsin,SerproteaseTry	PROT	-1.14489	0.171362	3.24184	1.0238e-05	0006508 // proteolysis // inferred from electronic annotation	---	0003824 // catalytic activity // inferred from electronic annotation /// 0004252
Ag.2R.2300.0_CDS_at	AGAP003852	UNKNOWN	ENSANGT00000017886	U	-1.14508	0.256864	2.60347	0.000115776	---	---	---
Ag.2R.2026.0_CDS_at	AGAP003892	EQUILIBRATIVE NUCLEOSIDE TRANSPORTER EQUILIBRATIVE NITROBENZYLMERCAPTOPURINE RIBOSIDE NUCLEOSIDE TRANSPORTER EQUILIBRATIVE NBMPR NUCLEOSIDE TRANSPORTER NUCLEOSIDE TRANSPORTER TYPE SOLUTE CARRIER FAMILY 29 MEMBER	EQUILIBRATIVE NUCLEOSIDE TRANSPORTER EQUILIBRATIVE NITROBENZYLMERCAPTOPURINE RIBOSIDE NUCLEOSIDE TRANSPORTER EQUILIBRATIVE NBMPR NUCLEOSIDE TRANSPORTER NUCLEOSIDE TRANSPORTER TYPE SOLUTE CARRIER FAMILY 29 MEMBER	TRP	-1.14687	0.219466	-2.06886	0.000343889	0006810 // transport // inferred from electronic annotation	0016020 // membrane // inferred from electronic annotation	0005337 // nucleoside transmembrane transporter activity // inferred from electr
Ag.3L.825.0_CDS_a_at	AGAP011503	LRRD8	LRR	I	-1.15449	0.0862113	-2.0512	5.02084e-05	---	---	---
Ag.2L.707.0_UTR_a_at	AGAP006427	ATP-DEPENDENT BILE ACID PERMEASE	ABC transporter related;ABC transporter, transmembrane region;ATP/GTP-binding site motif A (P-loop);Cystic fibrosis transmembrane conductance regulator;Ribosomal protein S2	TRP	-1.15744	0.380776	-2.78479	0.000570074	0006810 // transport // inferred from electronic annotation /// 0006811 // ion t	0016020 // membrane // inferred from electronic annotation /// 0016021 // integr	0000166 // nucleotide binding // inferred from electronic annotation /// 0005254
Ag.UNKN.1056.0_CDS_at	AGAP012755	UNKNOWN	---	U	-1.1588	0.148241	-2.72022	2.92965e-05	---	---	---
Ag.3L.22.1_UTR_a_at	AGAP011974	SCRC1 (dSR-C1)	SR CI	I	-1.1639	0.486924	-4.7236	0.000274992	---	0016020 // membrane // inferred from electronic annotation	0004872 // receptor activity // inferred from electronic annotation
Ag.3L.22.0_CDS_a_at	AGAP011974	SCRC1 (dSR-C1)	SR CI	I	-1.16641	0.404215	-5.40336	6.37978e-05	---	0016020 // membrane // inferred from electronic annotation	0004872 // receptor activity // inferred from electronic annotation
Ag.2R.817.0_CDS_at	AGAP004256	AMBIGUOUS	ENSANGT00000013214	D	-1.16836	0.253573	-2.18594	0.000717246	0006355 // regulation of transcription, DNA-dependent // inferred from electroni	0005622 // intracellular // inferred from electronic annotation	0005524 // ATP binding // inferred from electronic annotation /// 0008134 // tra
Ag.2R.14.0_UTR_a_at	---	CALRETICULIN	CALRETICULIN	D	-1.17913	0.205924	-6.41914	3.78323e-06	0006457 // protein folding // inferred from electronic annotation /// 0007417 //	0005783 // endoplasmic reticulum // inferred from electronic annotation	0005509 // calcium ion binding // inferred from electronic annotation /// 005108
Ag.3R.349.0_CDS_at	AGAP010234	MICROSOMAL TRIGLYCERIDE TRANSFER LARGE SUBUNIT PRECURSOR	MICROSOMAL TRIGLYCERIDE TRANSFER LARGE SUBUNIT PRECURSOR	D	-1.18101	0.033659	-2.29088	9.5573e-06	0006869 // lipid transport // inferred from electronic annotation	---	0005319 // lipid transporter activity // inferred from electronic annotation
Ag.3R.3239.0_at	---	UNKNOWN	---	U	-1.182	0.0539381	2.0754	4.52364e-05	---	---	---
Ag.X.229.0_CDS_at	AGAP001058	PALMITOYL THIOESTERASE 1 PRECURSOR EC3.1.2.22 PALMITOYL HYDROLASE 1	PALMITOYL THIOESTERASE 1 PRECURSOR EC3.1.2.22 PALMITOYL HYDROLASE 1	D	-1.19319	0.145297	-2.32259	0.000205862	0002084 // protein depalmitoylation // inferred from electronic annotation /// 0	---	0008474 // palmitoyl-(protein) hydrolase activity // inferred from electronic an
Ag.2R.109.0_CDS_s_at	AGAP001594	AMBIGUOUS; Putative chitin binding protein. [Source:Uniprot/SPTREMBL;Acc:Q8T5J2]	GCN5-related N-acetyltransferase	D	-1.20113	0.249624	2.34774	0.00102088	0008152 // metabolic process // inferred from electronic annotation	---	0008080 // N-acetyltransferase activity // inferred from electronic annotation /
Ag.2R.3691.0_at	---	UNKNOWN	---	U	-1.20127	0.300026	3.00149	0.000496415	---	---	---
Ag.2L.510.1_CDS_a_at	AGAP005032	PRECURSOR	Calreticulin	D	-1.20176	0.0185798	-2.48802	3.96524e-06	0006457 // protein folding // inferred from electronic annotation	0005783 // endoplasmic reticulum // inferred from electronic annotation	0005509 // calcium ion binding // inferred from electronic annotation /// 005108
Ag.3R.1853.1_at	AGAP009142	SPLICING FACTOR ARGININE/SERINE RICH SPLICING FACTOR	SPLICING FACTOR ARGININE/SERINE RICH SPLICING FACTOR	RTT	-1.20853	0.201683	-2.13263	0.00122399	---	---	0000166 // nucleotide binding // inferred from electronic annotation /// 0003676
Ag.2L.2392.0_CDS_at	---	retroposon 61 An gam	retroposon 61 An gam	RTT	-1.20861	0.1293	-2.09273	0.000475914	---	---	---
Ag.3R.1159.2_a_at	---	UNKNOWN	---	U	-1.21103	0.106765	-2.25114	0.000198606	---	---	---
Ag.2L.649.0_CDS_at	AGAP005931	AMBIGUOUS	IgMHC,TNFRc6,DAGPE-bind	D	-1.2121	0.202955	2.79874	0.000261481	0007242 // intracellular signaling cascade // inferred from electronic annotatio	---	0008270 // zinc ion binding // inferred from electronic annotation /// 0046872 /
Ag.2R.960.0_CDS_at	AGAP001941	UNKNOWN	PAPTPase	D	-1.21581	0.36325	2.87282	0.00180829	---	0016020 // membrane // inferred from electronic annotation	0003824 // catalytic activity // inferred from electronic annotation
Ag.2R.71.2_CDS_at	AGAP004164	GLUTATHIONE S TRANSFERASE 1 EC_2.5.1.18 GST CLASS THETA; Glutathione S-transferase 1-6 (EC 2.5.1.18) (GST class-theta). [Source:Uniprot/SWISSPROT;Acc:Q93113]	Glutathione S-transferase, C-terminal;Glutathione S-transferase, N-terminal	RSM	-1.22249	0.0271715	-3.72613	1.3663e-06	0006749 // glutathione metabolic process // inferred from sequence or structural	0005576 // extracellular region // inferred from sequence or structural similari	0004364 // glutathione transferase activity // inferred from electronic annotati
Ag.2R.1230.0_CDS_a_at	AGAP004609	GLUCOSIDASE II BETA SUBUNIT PRECURSOR KINASE C SUBSTRATE 60.1 KDA PROTEIN HEAVY CHAIN PKCSH 80K H	GLUCOSIDASE II BETA SUBUNIT PRECURSOR KINASE C SUBSTRATE 60.1 KDA PROTEIN HEAVY CHAIN PKCSH 80K H	D	-1.22276	0.0841004	-2.77203	4.4181e-05	---	---	0005515 // protein binding // inferred from electronic annotation
Ag.3R.229.0_CDS_a_at	AGAP008929	THREONYL TRNA SYNTHETASE CYTOPLASMIC EC6.1.1.3 THREONINE TRNA LIGASE THRRS	THREONYL TRNA SYNTHETASE CYTOPLASMIC EC6.1.1.3 THREONINE TRNA LIGASE THRRS	D	-1.22377	0.312654	2.54492	0.00222562	0006412 // translation // inferred from electronic annotation /// 0006418 // tRN	0005737 // cytoplasm // inferred from electronic annotation	0000166 // nucleotide binding // inferred from electronic annotation /// 0004812
Ag.2L.15.0_CDS_a_at	AGAP004990	AMBIGUOUS	HTH3	D	-1.2285	0.107368	2.00277	0.000694292	---	---	0003677 // DNA binding // inferred from electronic annotation /// 0043565 // seq
Ag.2R.3734.0_at	---	UNKNOWN	---	U	-1.23302	0.0994295	-3.78589	1.69819e-05	---	---	---
Ag.2R.1857.0_CDS_a_at	AGAP002012	UNKNOWN	ENSANGT00000023981	U	-1.2405	0.29018	3.58147	0.000470306	---	---	---
Ag.2L.253.0_CDS_a_at	AGAP005293	TUBULIN CHAIN	TUBULIN CHAIN	CS	-1.24066	0.110356	-2.46089	0.000231165	0007017 // microtubule-based process // inferred from electronic annotation ///	0005874 // microtubule // inferred from electronic annotation /// 0043234 // pro	0003924 // GTPase activity // inferred from electronic annotation /// 0005198 //
Ag.2R.1157.2_a_at	AGAP001372	UNKNOWN	ENSANGT00000016812	U	-1.24224	0.141822	-2.96103	0.000148855	---	---	---
Ag.2R.28.0_CDS_at	AGAP004318	CLIPC3	SERINE PROTEASE SNAKE PRECURSOR EC3.4.21.-	I	-1.24333	0.276089	5.87175	6.74178e-05	0006508 // proteolysis // inferred from electronic annotation	---	0003824 // catalytic activity // inferred from electronic annotation /// 0004252
Ag.X.1156.0_at	---	UNKNOWN	---	U	-1.24436	0.48182	-4.36078	0.0023343	---	---	---
Ag.2R.1157.0_CDS_a_at	AGAP001372	UNKNOWN	ENSANGT00000016812	U	-1.2459	0.0493996	-4.00424	4.56849e-06	---	---	---
Ag.2R.778.0_UTR_s_at	AGAP003763	UNKNOWN	ENSANGT00000023438	U	-1.25353	0.153771	2.60164	0.000455573	---	---	---
Ag.X.14.1_CDS_a_at	AGAP000165	MICROSOMAL GLUTATHIONE S TRANSFERASE 1 EC_2.5.1.18 MICROSOMAL GST 1 MICROSOMAL GST I; Microsomal glutathione transferase GSTMIC1. [Source:Uniprot/SPTREMBL;Acc:Q7Z275]	Membrane-associated proteins in eicosanoid and glutathione metabolism (MAPEG)	RSM	-1.25541	0.0373588	2.04016	0.000160441	---	---	0016740 // transferase activity // inferred from electronic annotation
Ag.3R.2656.0_at	---	UNKNOWN	---	U	-1.25916	0.242506	-7.01199	3.4346e-05	---	---	---
Ag.3R.338.0_CDS_a_at	AGAP010010	TUMOR SUPPRESSOR CANDIDATE 3	OST3OST6,Thioredoxdom2	D	-1.25985	0.00383577	-2.27258	3.49549e-06	---	---	---
Ag.2R.20.0_CDS_at	AGAP001377	SRPN11	Serpin	I	-1.26206	0.0381971	2.29961	7.89599e-05	---	---	0004867 // serine-type endopeptidase inhibitor activity // inferred from electro
Ag.2L.156.0_UTR_a_at	AGAP005627	KINASE	KINASE	D	-1.26354	0.385152	-4.2572	0.00115172	---	---	0003824 // catalytic activity // inferred from electronic annotation /// 0016301
Ag.3R.341.0_CDS_s_at	AGAP008376	39S RIBOSOMAL L28 MITOCHONDRIAL PRECURSOR L28MT MRP L28	39S RIBOSOMAL L28 MITOCHONDRIAL PRECURSOR L28MT MRP L28	RSM	-1.27071	0.106734	2.69737	0.000225408	---	---	---
Ag.3R.360.0_CDS_a_at	AGAP009323	PROHIBITIN	PROHIBITIN	M	-1.27412	0.120516	2.21516	0.00101892	---	0016020 // membrane // inferred from electronic annotation	---
Ag.2L.1516.0_CDS_a_at	AGAP007653	MITOCHONDRIAL FOLATE TRANSPORTER/CARRIER	MITOCHONDRIAL FOLATE TRANSPORTER/CARRIER	TRP	-1.27414	0.102894	2.19705	0.000780217	0006810 // transport // inferred from electronic annotation /// 0006839 // mitoc	0005739 // mitochondrion // inferred from electronic annotation /// 0016020 // m	0005488 // binding // inferred from electronic annotation
Ag.3L.1820.1_at	---	UNKNOWN	---	U	-1.27685	0.112838	-2.0301	0.00169948	---	---	---
Ag.2L.2446.0_CDS_at	AGAP005641	Cold-shock DNA-binding domain	CALCIUM REGULATED HEAT STABLE 1 CALCIUM REGULATED HEAT STABLE OF 24 KDA CRHSP 24	D	-1.27726	0.0857187	4.77127	1.21057e-05	0006355 // regulation of transcription, DNA-dependent // inferred from electroni	---	0003676 // nucleic acid binding // inferred from electronic annotation /// 00036
Ag.2L.187.1_CDS_a_at	AGAP007393	DISULFIDE ISOMERASE PRECURSOR EC5.3.4.1	DISULFIDE ISOMERASE PRECURSOR EC5.3.4.1	D	-1.28024	0.123296	-2.3141	0.000894781	0045454 // cell redox homeostasis // inferred from electronic annotation	0005783 // endoplasmic reticulum // inferred from electronic annotation /// 0005	0016853 // isomerase activity // inferred from electronic annotation
Ag.3R.1482.0_CDS_at	AGAP008948	AMBIGUOUS	ENSANGT00000021411	D	-1.28271	0.0943302	2.77772	0.000183956	0006468 // protein amino acid phosphorylation // inferred from electronic annota	---	0004672 // protein kinase activity // inferred from electronic annotation /// 00
Ag.2R.3753.0_at	---	UNKNOWN	---	U	-1.28495	0.0717861	-2.25949	0.000393094	---	---	---
Ag.3R.556.0_CDS_at	AGAP009745	SOLUTE CARRIER FAMILY 2 FACILITATED GLUCOSE TRANSPORTER MEMBER GLUCOSE TRANSPORTER TYPE	SOLUTE CARRIER FAMILY 2 FACILITATED GLUCOSE TRANSPORTER MEMBER GLUCOSE TRANSPORTER TYPE	TRP	-1.28639	0.0847858	-5.06605	1.12368e-05	0006810 // transport // inferred from electronic annotation /// 0055085 // trans	0016020 // membrane // inferred from electronic annotation /// 0016021 // integr	0005215 // transporter activity // inferred from electronic annotation /// 00228
Ag.2R.71.5_s_at	AGAP004164	GLUTATHIONE S TRANSFERASE 1 EC_2.5.1.18 GST CLASS THETA; Glutathione S-transferase 1-6 (EC 2.5.1.18) (GST class-theta). [Source:Uniprot/SWISSPROT;Acc:Q93113]	Glutathione S-transferase, C-terminal;Glutathione S-transferase, N-terminal	RSM	-1.2891	0.0245041	-3.85016	4.01346e-06	0006749 // glutathione metabolic process // inferred from sequence or structural	0005576 // extracellular region // inferred from sequence or structural similari	0004364 // glutathione transferase activity // inferred from electronic annotati
Ag.3L.345.0_CDS_at	AGAP011472	LRRD10a (scribbled?)	LRR	I	-1.29472	0.221963	2.74729	0.00177658	---	---	0005515 // protein binding // inferred from electronic annotation
Ag.3L.370.0_CDS_at	AGAP010510	TUBULIN CHAIN	TUBULIN CHAIN	CS	-1.31625	0.00980887	-2.80665	8.33409e-06	0007017 // microtubule-based process // inferred from electronic annotation ///	0005874 // microtubule // inferred from electronic annotation /// 0043234 // pro	0000166 // nucleotide binding // inferred from electronic annotation /// 0003924
Ag.X.535.0_CDS_at	---	fascin partial	?	U	-1.31871	0.0452996	-3.30904	3.53752e-05	---	---	---
Ag.2R.1056.0_CDS_at	AGAP004017	LRR	LRR	I	-1.31976	0.138214	-14.0137	3.43513e-06	---	---	0005515 // protein binding // inferred from electronic annotation
Ag.3R.21.0_UTR_at	AGAP010133	SCRBQ2 (croquemort)	SCAVENGER RECEPTOR CLASS B MEMBER 1 SRB1 SR BI	I	-1.3285	0.10804	-2.68137	0.000604038	0007155 // cell adhesion // inferred from electronic annotation	0016020 // membrane // inferred from electronic annotation	0004872 // receptor activity // inferred from electronic annotation
Ag.3R.2667.0_s_at	---	UNKNOWN	---	U	-1.33367	0.0024366	2.31757	6.44216e-06	---	---	---
Ag.3L.647.0_CDS_s_at	AGAP011150 /// AGAP012770	grpE	grpE	D	-1.34772	0.066274	2.73977	0.000276456	0006457 // protein folding // inferred from electronic annotation	---	0000774 // adenyl-nucleotide exchange factor activity // inferred from electroni
Ag.2R.361.2_a_at	---	UNKNOWN	---	U	-1.3587	0.00010936	-2.54284	1.62571e-07	---	---	---
Ag.2L.510.0_UTR_a_at	AGAP005032	CALNEXIN	Calreticulin	D	-1.36527	0.00778014	-2.91701	1.02987e-05	0006457 // protein folding // inferred from electronic annotation	0005783 // endoplasmic reticulum // inferred from electronic annotation	0005509 // calcium ion binding // inferred from electronic annotation /// 005108
Ag.2R.819.0_CDS_a_at	AGAP004532	STEROID DEHYDROGENASE EC1.1.1.-	STEROID DEHYDROGENASE EC1.1.1.-	M	-1.36641	0.00162916	-2.29556	6.93051e-06	0008152 // metabolic process // inferred from electronic annotation	---	0003824 // catalytic activity // inferred from electronic annotation /// 0005488
Ag.3R.1551.1_a_at	AGAP009852	TETRATRICOPEPTIDE REPEAT 11 TPR REPEAT 11	TETRATRICOPEPTIDE REPEAT 11 TPR REPEAT 11	D	-1.36721	0.0933268	2.59087	0.000910564	---	---	0005488 // binding // inferred from electronic annotation
Ag.3R.25.0_CDS_a_at	AGAP007918	XANTHINE DEHYDROGENASE EC1.1.1.204 XD	XANTHINE DEHYDROGENASE EC1.1.1.204 XD	RSM	-1.36732	0.0124018	2.05596	0.000186418	---	---	0003824 // catalytic activity // inferred from electronic annotation /// 0004854
Ag.3L.22.1_CDS_at	---	UNKNOWN	---	U	-1.36933	0.0433206	-5.66366	7.99695e-06	---	---	---
Ag.2R.609.0_CDS_a_at	AGAP002969	ASPARAGINYL TRNA SYNTHETASE CYTOPLASMIC EC6.1.1.22 ASPARAGINE TRNA LIGASE ASNRS	ASPARAGINYL TRNA SYNTHETASE CYTOPLASMIC EC6.1.1.22 ASPARAGINE TRNA LIGASE ASNRS	D	-1.37238	0.17066	3.8401	0.000574764	0006412 // translation // inferred from electronic annotation /// 0006418 // tRN	0005737 // cytoplasm // inferred from electronic annotation	0000166 // nucleotide binding // inferred from electronic annotation /// 0003676
Ag.2L.156.0_CDS_a_at	AGAP005627	KINASE	KINASE	D	-1.3732	0.194807	-4.28808	0.000537335	---	---	0003824 // catalytic activity // inferred from electronic annotation /// 0016301
Ag.3R.1274.0_CDS_a_at	AGAP009051	UNKNOWN	---	U	-1.38283	0.0222205	-3.98743	1.24318e-05	---	---	---
Ag.UNKN.172.0_CDS_s_at	AGAP011050	ALDO KETO REDUCTASE FAMILY 1 MEMBER	ALDO KETO REDUCTASE FAMILY 1 MEMBER	RSM	-1.38297	0.00148106	-2.29901	7.67474e-06	0055114 // oxidation reduction // inferred from electronic annotation	---	0016491 // oxidoreductase activity // inferred from electronic annotation
Ag.3R.508.0_CDS_at	AGAP010073	PANTOTHENATE KINASE 4 EC2.7.1.33 PANTOTHENIC ACID KINASE 4	PANTOTHENATE KINASE 4 EC2.7.1.33 PANTOTHENIC ACID KINASE 4	M	-1.38473	0.00305742	2.12662	3.21113e-05	---	---	---
Ag.2R.62.0_CDS_at	AGAP001603	AMBIGUOUS	ENSANGT00000018160	RSM	-1.39309	0.0386539	2.25241	0.000651968	0015976 // carbon utilization // inferred from electronic annotation	---	0004089 // carbonate dehydratase activity // inferred from electronic annotation
Ag.3R.425.0_CDS_a_at	AGAP009201	COLLAGEN ALPHA CHAIN PRECURSOR;	Collagen triple helix repeat;Proline-rich region	CS	-1.39616	0.0241579	-4.4272	1.09174e-05	---	0005581 // collagen // inferred from electronic annotation	0005201 // extracellular matrix structural constituent // inferred from electron
Ag.2R.361.0_CDS_at	AGAP003549	PRODUCT:HYPOTHETICAL INTEGRAL MEMBRANE PROTEIN DUF6 CONTAINING PROTEIN	PRODUCT:HYPOTHETICAL INTEGRAL MEMBRANE PROTEIN DUF6 CONTAINING PROTEIN	D	-1.40397	0.00373998	-2.3129	2.81973e-05	---	0016020 // membrane // inferred from electronic annotation /// 0016021 // integr	---
Ag.3R.359.0_CDS_at	AGAP008521	UNKNOWN	PTBPID	U	-1.41661	0.0351849	2.21119	0.000831919	---	---	---
Ag.2L.750.0_CDS_at	AGAP005620	ATTACIN	ENSANGT00000018302	I	-1.41811	0.0579597	3.30749	0.000202374	---	0005576 // extracellular region // inferred from electronic annotation	---
Ag.2L.472.0_CDS_at	AGAP004993	LAMININ-EGF-LIKE	CytChemebind,EGFlike,LamininB,LamininEGF,LamininG,LamNT	CS	-1.42387	0.0052369	-3.88421	3.25814e-06	0007155 // cell adhesion // inferred from electronic annotation /// 0030155 // r	0005578 // proteinaceous extracellular matrix // inferred from electronic annota	0005102 // receptor binding // inferred from electronic annotation
Ag.3R.1175.0_CDS_at	AGAP007917	MULTIDRUG RESISTANCE ASSOCIATED	MULTIDRUG RESISTANCE ASSOCIATED	TRP	-1.43752	0.00938337	-3.12055	2.24414e-05	0006810 // transport // inferred from electronic annotation	0016021 // integral to membrane // inferred from electronic annotation	0000166 // nucleotide binding // inferred from electronic annotation /// 0005524
Ag.3R.188.0_CDS_a_at	AGAP007939	GLYCOGEN PHOSPHORYLASE FORM EC2.4.1.1	GLYCOGEN PHOSPHORYLASE FORM EC2.4.1.1	D	-1.44162	0.0135964	-2.87054	5.95106e-05	0005975 // carbohydrate metabolic process // inferred from electronic annotation	---	0004645 // phosphorylase activity // inferred from electronic annotation /// 003
Ag.2R.2892.0_CDS_at	AGAP003903	UNKNOWN	---	U	-1.44258	0.134492	4.7435	0.000325418	---	---	---
Ag.2L.328.1_at	AGAP004852	ADDUCIN	ADDUCIN	D	-1.44551	0.00154851	-2.03372	4.26298e-05	---	---	0046872 // metal ion binding // inferred from electronic annotation
Ag.2R.3996.0_at	---	UNKNOWN	---	U	-1.44603	0.0250062	-2.6137	0.000245559	---	---	---
Ag.2R.540.0_UTR_at	AGAP004294	UBIQUILIN LINKING IAP WITH CYTOSKELETON PLIC	UBIQUILIN LINKING IAP WITH CYTOSKELETON PLIC	D	-1.44891	0.00951817	2.34253	0.000135335	0006464 // protein modification process // inferred from electronic annotation	---	---
Ag.2R.1035.0_CDS_at	---	UNKNOWN	---	U	-1.44932	0.0306323	2.19131	0.00101055	---	---	---
Ag.2R.463.1_CDS_at	AGAP004631	MULTIPLE COAGULATION FACTOR DEFICIENCY 2 PRECURSOR NEURAL STEM CELL DERIVED NEURONAL SURVIVAL	MULTIPLE COAGULATION FACTOR DEFICIENCY 2 PRECURSOR NEURAL STEM CELL DERIVED NEURONAL SURVIVAL	D	-1.45971	0.00238114	-2.04623	7.65746e-05	---	---	---
Ag.X.264.0_CDS_at	AGAP000999	TOLL5A	TOLL PRECURSOR	I	-1.464	0.0162975	2.13671	0.000589245	0007165 // signal transduction // inferred from electronic annotation /// 004508	0031224 // intrinsic to membrane // inferred from electronic annotation	0004888 // transmembrane receptor activity // inferred from electronic annotatio
Ag.X.271.0_CDS_a_at	AGAP000264	UNKNOWN	ENSANGT00000012539	U	-1.47557	0.00667528	2.01288	0.000338305	---	---	---
Ag.2R.930.0_CDS_at	---	BIFUNCTIONAL AMINOACYL-TRNA SYNTHETASE	BIFUNCTIONAL AMINOACYL-TRNA SYNTHETASE	M	-1.49594	0.0614432	2.79158	0.00109888	---	---	---
Ag.3R.2937.0_at	---	UNKNOWN	---	U	-1.50909	0.00591868	-4.1984	6.6983e-06	---	---	---
Ag.2R.2821.0_CDS_s_at	AGAP003496	ADAM PRECURSOR A DISINTEGRIN AND METALLOPROTEINASE DOMAIN	ADAM PRECURSOR A DISINTEGRIN AND METALLOPROTEINASE DOMAIN	M	-1.51527	0.0121068	-2.92408	9.53469e-05	0006508 // proteolysis // inferred from electronic annotation	---	0004222 // metalloendopeptidase activity // inferred from electronic annotation
Ag.3L.375.0_CDS_a_at	AGAP011044	serac	serac	U	-1.53013	0.031548	2.38549	0.00125547	---	---	---
Ag.2R.555.0_CDS_at	AGAP002101	ISOLEUCYL TRNA SYNTHETASE CYTOPLASMIC EC6.1.1.5 ISOLEUCINE TRNA LIGASE ILERS	ISOLEUCYL TRNA SYNTHETASE CYTOPLASMIC EC6.1.1.5 ISOLEUCINE TRNA LIGASE ILERS	M	-1.5592	0.00657385	2.42031	0.000189926	0006412 // translation // inferred from electronic annotation /// 0006418 // tRN	0005737 // cytoplasm // inferred from electronic annotation	0000166 // nucleotide binding // inferred from electronic annotation /// 0004812
Ag.2R.598.0_CDS_a_at	AGAP001381	LAMININ-EGF-LIKE	EGFlike,LamininEGF,LamNT	CS	-1.56113	0.000326933	-2.1609	1.46266e-05	---	0005578 // proteinaceous extracellular matrix // inferred from electronic annota	---
Ag.X.569.0_CDS_at	AGAP000268	UNKNOWN	ENSANGT00000025459	U	-1.56256	0.0550366	-3.12169	0.000914474	---	---	---
Ag.UNKN.128.0_CDS_at	AGAP012717	VESICLE TRAFFICKING SEC22B SEC22 VESICLE TRAFFICKING 1	VESICLE TRAFFICKING SEC22B SEC22 VESICLE TRAFFICKING 1	TRP	-1.57339	0.00696122	-2.08826	0.000615634	0006810 // transport // inferred from electronic annotation /// 0006911 // phago	0016020 // membrane // inferred from electronic annotation /// 0016021 // integr	---
Ag.2R.3139.0_CDS_at	AGAP001891	UNKNOWN	ENSANGT00000020107	U	-1.57465	0.00958714	2.40077	0.00035782	---	---	---
Ag.2L.1074.0_CDS_at	AGAP005757	ESTERASE PRECURSOR EC_3.1.1.1 CARBOXYLIC ESTER HYDROLASE; none [Source:Anopheles_symbol;Acc:COEAE2E]	Carboxylesterase, type B;Esterase/lipase/thioesterase	RSM	-1.58327	0.0392666	2.43337	0.00226031	0008152 // metabolic process // inferred from electronic annotation	---	0016787 // hydrolase activity // inferred from electronic annotation
Ag.2R.562.0_CDS_a_at	AGAP003021	CLATHRIN HEAVY CHAIN	CLATHRIN HEAVY CHAIN	TRP	-1.592	0.0217778	-2.39353	0.00117942	0006886 // intracellular protein transport // inferred from electronic annotatio	0030130 // clathrin coat of trans-Golgi network vesicle // inferred from electro	0005198 // structural molecule activity // inferred from electronic annotation /
Ag.3R.405.1_CDS_at	---	nicotinic acetylcholine receptor subunit alpha/beta9	nicotinic acetylcholine receptor subunit alpha/beta9	TRP	-1.60691	0.00294084	-4.69676	4.20196e-06	0006810 // transport // inferred from electronic annotation /// 0006811 // ion t	0016020 // membrane // inferred from electronic annotation /// 0016021 // integr	0004872 // receptor activity // inferred from electronic annotation /// 0005230
Ag.3R.196.0_CDS_a_at	AGAP009595	SODIUM/POTASSIUM TRANSPORTING ATPASE BETA 2 CHAIN SODIUM/POTASSIUM DEPENDENT ATPASE BETA 2 SUBUNIT NERVANA 2	SODIUM/POTASSIUM TRANSPORTING ATPASE BETA 2 CHAIN SODIUM/POTASSIUM DEPENDENT ATPASE BETA 2 SUBUNIT NERVANA 2	TRP	-1.60933	0.0113806	-2.36575	0.000624458	0006754 // ATP biosynthetic process // inferred from electronic annotation /// 0	0016020 // membrane // inferred from electronic annotation	0005391 // sodium:potassium-exchanging ATPase activity // inferred from electron
Ag.2R.1078.0_CDS_at	AGAP001650	AMBIGUOUS	ChaC	D	-1.62608	0.0100273	2.06479	0.0014794	---	---	---
Ag.2R.776.0_CDS_a_at	AGAP003688	L-ALLO-THREONINE ALDOLASE	L-ALLO-THREONINE ALDOLASE	M	-1.65635	0.0111129	-4.41416	4.04397e-05	0006520 // amino acid metabolic process // inferred from electronic annotation	---	0003824 // catalytic activity // inferred from electronic annotation /// 0016829
Ag.X.479.1_a_at	AGAP000297	AMBIGUOUS	Marvel	D	-1.66882	1.09417e-05	-2.12068	1.1455e-06	---	0016020 // membrane // inferred from electronic annotation /// 0016021 // integr	---
Ag.3R.556.0_UTR_at	AGAP009745	SOLUTE CARRIER FAMILY 2 FACILITATED GLUCOSE TRANSPORTER MEMBER GLUCOSE TRANSPORTER TYPE	SOLUTE CARRIER FAMILY 2 FACILITATED GLUCOSE TRANSPORTER MEMBER GLUCOSE TRANSPORTER TYPE	TRP	-1.6703	0.0319935	-4.90743	0.000134113	0006810 // transport // inferred from electronic annotation /// 0055085 // trans	0016020 // membrane // inferred from electronic annotation /// 0016021 // integr	0005215 // transporter activity // inferred from electronic annotation /// 00228
Ag.2L.328.2_at	AGAP004852	ADDUCIN	ADDUCIN	D	-1.6727	0.00299856	-3.52277	2.29243e-05	---	---	0046872 // metal ion binding // inferred from electronic annotation
Ag.2R.818.0_CDS_a_at	AGAP004335	FILAMIN B FLN B BETA FILAMIN ACTIN BINDING ABP 280;	Actin-binding, actinin-type;Calponin-like actin-binding;Filamin/ABP280 repeat	CS	-1.67805	6.36365e-06	-2.9363	8.28527e-08	---	---	0003779 // actin binding // inferred from electronic annotation
Ag.3R.1551.0_CDS_a_at	AGAP009852	TETRATRICOPEPTIDE REPEAT 11 TPR REPEAT 11	TETRATRICOPEPTIDE REPEAT 11 TPR REPEAT 11	D	-1.69287	0.0120421	2.21636	0.00171158	---	---	0005488 // binding // inferred from electronic annotation
Ag.3R.911.0_CDS_at	AGAP009979	UNKNOWN	ENSANGT00000022330	U	-1.70344	0.00483262	-3.44849	5.4556e-05	---	---	---
Ag.2R.733.0_CDS_a_at	AGAP004071	PLASTIN	PLASTIN	D	-1.71382	0.00268893	-5.9609	3.43809e-06	---	---	0003779 // actin binding // inferred from electronic annotation /// 0005509 // c
Ag.3R.33.0_CDS_a_at	AGAP009200	COLLAGEN ALPHA CHAIN PRECURSOR; Collagen IV alpha 1 chain precursor (Fragment). [Source:Uniprot/SPTREMBL;Acc:Q8T5G4]	Collagen triple helix repeat	TRP	-1.74325	0.000938649	-4.29981	4.03294e-06	---	0005581 // collagen // inferred from electronic annotation	0005201 // extracellular matrix structural constituent // inferred from electron
Ag.2R.855.0_CDS_at	AGAP003981	METAXIN 1	METAXIN 1	D	-1.75266	0.0256175	3.01017	0.00115855	---	---	---
Ag.X.15.0_UTR_at	AGAP000815	INTEGRIN BETA 1 (BINT1)	INTEGRIN BETA PRECURSOR	CS	-1.76155	0.00159361	-2.49897	0.000118771	0007155 // cell adhesion // inferred from electronic annotation /// 0007160 // c	0008305 // integrin complex // inferred from electronic annotation /// 0016020 /	0004872 // receptor activity // inferred from electronic annotation /// 0005488
Ag.3R.396.0_CDS_at	AGAP009528	EF HAND DOMAIN CONTAINING SWIPROSIN	EF HAND DOMAIN CONTAINING SWIPROSIN	D	-1.76681	9.07749e-05	-2.72631	3.41776e-06	0007498 // mesoderm development // inferred from electronic annotation	---	0005509 // calcium ion binding // inferred from electronic annotation
Ag.3R.3268.0_at	---	UNKNOWN	---	U	-1.77307	0.0113359	-3.01191	0.000445459	---	---	---
Ag.3R.1159.1_CDS_s_at	AGAP007758	LRR-like	LRR	I	-1.7798	0.00979225	-2.70136	0.000673619	---	---	0005515 // protein binding // inferred from electronic annotation
Ag.2L.1149.0_CDS_at	AGAP007584	UNKNOWN	---	U	-1.78193	0.000831431	-2.32435	0.000104574	---	0005576 // extracellular region // inferred from electronic annotation	---
Ag.2L.156.1_CDS_s_at	AGAP005627 /// AGAP012924	KINASE	KINASE	D	-1.78356	0.0830399	-5.89779	0.000702389	---	---	0003824 // catalytic activity // inferred from electronic annotation /// 0016301
Ag.3R.1324.0_CDS_at	AGAP009762	Nimrod B/C homologue	SCAVENGER RECEPTOR PRECURSOR SCAVENGER RECEPTOR	I	-1.78786	0.00519382	-5.16118	1.93982e-05	---	---	---
Ag.2R.775.0_CDS_at	AGAP003544	UNKNOWN	DUF159	U	-1.79129	0.000549943	2.19095	0.000107036	---	---	---
Ag.3R.2928.0_at	---	UNKNOWN	---	U	-1.88276	0.000767741	3.16845	2.70505e-05	---	---	---
Ag.2R.993.0_CDS_a_at	---	UNKNOWN	---	U	-1.89392	0.0036279	-2.04583	0.00206552	---	---	0004497 // monooxygenase activity // inferred from electronic annotation /// 000
Ag.2R.3704.0_a_at	---	UNKNOWN	---	U	-1.91605	0.0100117	-2.54194	0.00179932	---	---	---
Ag.3R.1146.0_UTR_at	---	UNKNOWN	---	U	-1.91679	0.00359505	-3.81364	7.68133e-05	---	---	---
Ag.2L.537.0_UTR_at	AGAP007565	DNAJ HOMOLOG SUBFAMILY A MEMBER 3 MITOCHONDRIAL PRECURSOR TUMOROUS IMAGINAL DISCS TID56 HOMOLOG DNAJ TID 1 1	DNAJ HOMOLOG SUBFAMILY A MEMBER 3 MITOCHONDRIAL PRECURSOR TUMOROUS IMAGINAL DISCS TID56 HOMOLOG DNAJ TID 1 1	RSM	-1.92797	0.0197486	3.26882	0.00127387	0006457 // protein folding // inferred from electronic annotation	---	0031072 // heat shock protein binding // inferred from electronic annotation ///
Ag.X.124.0_CDS_a_at	AGAP000881	ALDEHYDE DEHYDROGENASE	ALDEHYDE DEHYDROGENASE	M	-1.93061	0.000529657	-4.52785	4.70533e-06	0008152 // metabolic process // inferred from electronic annotation	---	0016491 // oxidoreductase activity // inferred from electronic annotation
Ag.3R.435.0_UTR_a_at	---	UNKNOWN	---	U	-1.94292	0.000146129	-2.06343	8.97021e-05	---	---	---
Ag.2L.2475.0_CDS_at	AGAP005759	UNKNOWN	ENSANGT00000018758	U	-1.94424	0.0133011	-2.59307	0.00251884	---	---	---
Ag.2L.1690.0_CDS_at	AGAP006470	AUGMENTER OF LIVER REGENERATION	AUGMENTER OF LIVER REGENERATION	RSM	-1.94838	0.000870797	2.32402	0.000245198	0055114 // oxidation reduction // inferred from electronic annotation	---	0016972 // thiol oxidase activity // inferred from electronic annotation
Ag.2R.764.1_CDS_s_at	AGAP002459	UNKNOWN	ENSANGT00000028509	U	-1.95285	0.00266007	3.73278	6.96968e-05	---	---	---
Ag.2L.3095.0_at	AGAP006921	CED-6	phagocytosis	I	-1.95523	0.000867027	-2.63917	0.00011485	---	---	---
Ag.2R.2035.0_CDS_at	---	UNKNOWN	---	U	-1.96277	8.16021e-06	-6.23496	2.18573e-08	---	---	---
Ag.3R.1618.0_CDS_at	AGAP007889	UDP N ACETYLGLUCOSAMINE PYROPHOSPHORYLASE EC2.7.7.23	UDP N ACETYLGLUCOSAMINE PYROPHOSPHORYLASE EC2.7.7.23	D	-1.97545	0.0116757	3.23193	0.000836374	0008152 // metabolic process // inferred from electronic annotation	---	0016779 // nucleotidyltransferase activity // inferred from electronic annotatio
Ag.2L.218.0_CDS_at	AGAP006645	UNKNOWN	---	U	-1.9909	0.00399015	-2.58044	0.000790067	---	---	0005515 // protein binding // inferred from electronic annotation
Ag.2L.218.0_UTR_at	AGAP006645	UNKNOWN	---	U	-1.99114	0.000772608	-2.04554	0.000629812	---	---	0005515 // protein binding // inferred from electronic annotation
Ag.3L.2964.0_at	---	UNKNOWN	---	TRP	-1.99321	0.00284953	-2.34394	0.000972469	---	---	---
Ag.3L.863.0_CDS_at	AGAP012067	CALPAIN CALCIUM ACTIVATED NEUTRAL PROTEINASE CANP	CALPAIN CALCIUM ACTIVATED NEUTRAL PROTEINASE CANP	PROT	-2.00058	0.00130974	-3.35382	6.22923e-05	---	---	0005509 // calcium ion binding // inferred from electronic annotation
Ag.3R.2743.0_at	---	UNKNOWN	---	U	-2.0088	7.68106e-05	-1.13418	0.136671	---	---	---
Ag.X.15.0_CDS_at	AGAP000815	INTEGRIN BETA 1 (BINT1)	INTEGRIN BETA PRECURSOR	CS	-2.01813	0.00179665	-2.66123	0.000309415	0007155 // cell adhesion // inferred from electronic annotation /// 0007160 // c	0008305 // integrin complex // inferred from electronic annotation /// 0016020 /	0004872 // receptor activity // inferred from electronic annotation /// 0005488
Ag.3R.239.0_CDS_at	AGAP009762	Nimrod B/C homologue	SCAVENGER RECEPTOR PRECURSOR SCAVENGER RECEPTOR	I	-2.01899	0.0181622	-4.21461	0.000586127	---	---	---
Ag.2R.271.8_UTR_a_at	---	UNKNOWN	---	U	-2.02191	5.55981e-05	1.48746	0.0012828	---	---	---
Ag.2R.818.2_CDS_a_at	AGAP004335	FILAMIN B FLN B BETA FILAMIN ACTIN BINDING ABP 280;	Actin-binding, actinin-type;Calponin-like actin-binding;Filamin/ABP280 repeat	CS	-2.02252	0.000187372	-2.94008	1.65428e-05	---	---	0003779 // actin binding // inferred from electronic annotation
Ag.3R.1180.0_CDS_at	AGAP007957	CHOLINE KINASE EC2.7.1.32	CHOLINE KINASE EC2.7.1.32	M	-2.02474	0.00102736	1.16427	0.248416	---	---	---
Ag.3R.3333.0_at	---	UNKNOWN	---	U	-2.03067	4.56593e-06	-1.31319	0.000998153	---	---	---
Ag.3R.1121.0_CDS_a_at	AGAP009554	NESPRIN NUCLEAR ENVELOPE SPECTRIN REPEAT SYNAPTIC NUCLEAR ENVELOPE	Calmin	CS	-2.03486	0.000629132	-1.36342	0.029643	0006508 // proteolysis // inferred from electronic annotation	0005622 // intracellular // inferred from electronic annotation /// 0016021 // i	0003779 // actin binding // inferred from electronic annotation /// 0004198 // c
Ag.2R.852.0_CDS_at	AGAP003457	UNKNOWN	ENSANGT00000013596	U	-2.03515	0.000128846	1.47633	0.00312642	---	---	---
Ag.2R.319.0_CDS_a_at	AGAP004596	PYRUVATE KINASE EC2.7.1.40	PYRUVATE KINASE EC2.7.1.40	D	-2.03796	0.00101187	-1.58645	0.0084216	0006096 // glycolysis // inferred from electronic annotation	0005811 // lipid particle // inferred from electronic annotation /// 0005829 //	0000287 // magnesium ion binding // inferred from electronic annotation /// 0003
Ag.3L.255.1_CDS_a_at	AGAP012010	6 PHOSPHOFRUCTO 2 KINASE/FRUCTOSE 2 6 BIPHOSPHATASE 6PF 2 K/FRU 2 6 P2ASE ISOZYME [INCLUDES: 6 PHOSPHOFRUCTO 2 KINASE EC2.7.1.105 ; FRUCTOSE 2 6 BISPHOSPHATASE EC3.1.3.- 46 ]	6 PHOSPHOFRUCTO 2 KINASE/FRUCTOSE 2 6 BIPHOSPHATASE 6PF 2 K/FRU 2 6 P2ASE ISOZYME [INCLUDES: 6 PHOSPHOFRUCTO 2 KINASE EC2.7.1.105 ; FRUCTOSE 2 6 BISPHOSPHATASE EC3.1.3.- 46 ]	M	-2.03814	8.25801e-05	-1.87038	0.000170115	0006000 // fructose metabolic process // inferred from electronic annotation ///	---	0003824 // catalytic activity // inferred from electronic annotation /// 0003873
Ag.2L.1279.0_CDS_a_at	AGAP007176	UNKNOWN	---	U	-2.05397	5.236e-05	1.35526	0.00509926	0007154 // cell communication // inferred from electronic annotation	---	0005515 // protein binding // inferred from electronic annotation /// 0035091 //
Ag.2L.511.0_CDS_a_at	AGAP005247	UNKNOWN	ENSANGT00000015829	U	-2.05842	0.000136355	1.03667	0.683057	---	---	---
Ag.2R.3211.0_CDS_at	---	3-hydroxy-3-methylglutaryl-coenzyme A reductase		M	-2.05867	0.000620815	-1.4328	0.0175216	---	---	---
Ag.2L.1632.0_CDS_s_at	---	UNKNOWN	---	U	-2.06136	0.000378314	-1.11997	0.30578	---	---	---
Ag.2R.907.0_CDS_at	AGAP004431	UNKNOWN	ENSANGT00000017075	U	-2.06783	0.00035517	-1.55162	0.00470966	---	---	---
Ag.3R.2846.0_at	---	UNKNOWN	---	U	-2.06789	0.00140309	-1.46001	0.0270515	---	---	---
Ag.2L.1632.0_UTR_s_at	---	pupal-specific cuticular protein	pupal-specific cuticular protein (cp2a)	U	-2.06971	0.00130361	-1.08322	0.556615	---	---	---
Ag.UNKN.480.0_CDS_at	---	DUAL SPECIFICITY PROTEIN PHOSPHATASE	DUAL SPECIFICITY PROTEIN PHOSPHATASE	D	-2.07603	0.00181692	-1.97008	0.00263871	---	---	---
Ag.3R.948.0_CDS_at	AGAP008404	UNKNOWN	N6Mtase	M	-2.07986	0.00124239	-1.41938	0.0340282	0032259 // methylation // inferred from electronic annotation	---	0003676 // nucleic acid binding // inferred from electronic annotation /// 00081
Ag.UNKN.1138.0_CDS_s_at	AGAP003514 /// AGAP012746	UNKNOWN	---	U	-2.07989	1.65504e-07	-1.05589	0.0905098	---	---	---
Ag.X.1164.0_at	---	UNKNOWN	---	U	-2.08075	1.22979e-05	-1.62858	0.000126741	---	---	---
Ag.3L.446.1_CDS_a_at	AGAP010767	RHO GUANINE NUCLEOTIDE EXCHANGE FACTOR 1	RHO GUANINE NUCLEOTIDE EXCHANGE FACTOR 1	D	-2.0874	0.000709686	1.35947	0.037854	0007242 // intracellular signaling cascade // inferred from electronic annotatio	0005622 // intracellular // inferred from electronic annotation	0005089 // Rho guanyl-nucleotide exchange factor activity // inferred from elect
Ag.3R.461.0_UTR_at	---	UNKNOWN	---	U	-2.08791	0.000286802	-1.63713	0.00237077	---	---	---
Ag.2L.2195.0_CDS_at	AGAP007237	HPX4	Animal haem peroxidase	I	-2.10589	0.000100002	-1.57454	0.00146462	0006979 // response to oxidative stress // inferred from electronic annotation	---	0004601 // peroxidase activity // inferred from electronic annotation /// 000551
Ag.2R.1674.0_CDS_at	AGAP001945	SPARTIN;	SPARTIN;	D	-2.1131	0.0173016	4.77	0.000494357	---	---	---
Ag.3R.482.0_CDS_at	AGAP009498	COTRANSPORTER	COTRANSPORTER	TRP	-2.11517	0.000665514	-2.36527	0.000313696	0006810 // transport // inferred from electronic annotation	0016021 // integral to membrane // inferred from electronic annotation	0005215 // transporter activity // inferred from electronic annotation
Ag.3R.567.0_UTR_a_at	---	UNKNOWN	---	U	-2.11993	0.000206148	1.13761	0.219892	---	---	---
Ag.3R.482.0_UTR_at	AGAP009498	COTRANSPORTER	COTRANSPORTER	TRP	-2.12066	0.000677949	-2.02458	0.000949462	0006810 // transport // inferred from electronic annotation	0016021 // integral to membrane // inferred from electronic annotation	0005215 // transporter activity // inferred from electronic annotation
Ag.3L.965.0_CDS_at	AGAP011281	UNKNOWN	ENSANGT00000015628	U	-2.13134	0.000811766	1.31868	0.063994	---	---	---
Ag.3R.2932.0_at	---	UNKNOWN	---	U	-2.13924	0.00127469	1.48913	0.0246973	---	---	---
Ag.2L.524.0_CDS_at	AGAP006780	ACYL COA DEHYDROGENASE CHAIN SPECIFIC MITOCHONDRIAL PRECURSOR	ACYL COA DEHYDROGENASE CHAIN SPECIFIC MITOCHONDRIAL PRECURSOR	M	-2.13929	0.000113446	1.01573	0.861353	0008152 // metabolic process // inferred from electronic annotation	---	0003995 // acyl-CoA dehydrogenase activity // inferred from electronic annotatio
Ag.X.64.0_CDS_s_at	AGAP000871 /// AGAP007411	C-type lectin	mannose-binding	I	-2.14069	0.00151117	-1.0207	0.887086	---	---	0005488 // binding // inferred from electronic annotation /// 0005529 // sugar b
Ag.2L.780.0_CDS_at	AGAP006921	CED-6	phagocytosis	I	-2.1417	0.003154	-2.5977	0.00100274	---	---	---
Ag.3R.672.0_CDS_a_at	AGAP008737	CYTOHESIN ARF NUCLEOTIDE BINDING SITE OPENER	CYTOHESIN ARF NUCLEOTIDE BINDING SITE OPENER	TRP	-2.15544	0.000101824	-2.02062	0.000166684	0032012 // regulation of ARF protein signal transduction // inferred from electr	0005622 // intracellular // inferred from electronic annotation	0005086 // ARF guanyl-nucleotide exchange factor activity // inferred from elect
Ag.2R.271.1_CDS_a_at	AGAP002564	FRUCTOSE BISPHOSPHATE ALDOLASE EC4.1.2.13	FRUCTOSE BISPHOSPHATE ALDOLASE EC4.1.2.13	D	-2.15964	4.73412e-05	1.19097	0.0569461	0006096 // glycolysis // inferred from electronic annotation /// 0008152 // meta	---	0003824 // catalytic activity // inferred from electronic annotation /// 0004332
Ag.UNKN.1075.0_CDS_s_at	AGAP003221	MULTIDRUG RESISTANCE ASSOCIATED	ATP-binding cassette transporter	TRP	-2.16035	0.000139468	-2.39042	6.94845e-05	0006810 // transport // inferred from electronic annotation	0016021 // integral to membrane // inferred from electronic annotation	0000166 // nucleotide binding // inferred from electronic annotation /// 0005524
Ag.2L.2114.0_CDS_at	AGAP006736	ZINC FINGER ZIC ZINC FINGER OF THE CEREBELLUM	ZINC FINGER ZIC ZINC FINGER OF THE CEREBELLUM	D	-2.16467	0.00298818	-3.44132	0.000253552	---	0005622 // intracellular // inferred from electronic annotation	0003676 // nucleic acid binding // inferred from electronic annotation /// 00082
Ag.X.881.0_CDS_at	AGAP000046	UNKNOWN	ENSANGT00000025351	U	-2.17183	0.000420737	-1.68439	0.00328635	0006810 // transport // inferred from electronic annotation	0016021 // integral to membrane // inferred from electronic annotation	0005215 // transporter activity // inferred from electronic annotation
Ag.3R.904.0_CDS_at	AGAP009621	ALPHA GALACTOSIDASE A PRECURSOR EC3.2.1.22 MELIBIASE ALPHA D GALACTOSIDE GALACTOHYDROLASE ALPHA D GALACTOSIDASE A	ALPHA GALACTOSIDASE A PRECURSOR EC3.2.1.22 MELIBIASE ALPHA D GALACTOSIDE GALACTOHYDROLASE ALPHA D GALACTOSIDASE A	M	-2.17468	0.000642773	-3.0844	8.27292e-05	0005975 // carbohydrate metabolic process // inferred from electronic annotation	---	0003824 // catalytic activity // inferred from electronic annotation /// 0004553
Ag.3R.665.0_CDS_at	---	UNKNOWN	---	U	-2.17718	1.82013e-05	-2.16383	1.90583e-05	---	---	---
Ag.2R.24.0_CDS_at	AGAP003057	CLIPB8	SERINE PROTEASE CLIPB8	I	-2.18032	4.08362e-05	1.16211	0.0863778	0006508 // proteolysis // inferred from electronic annotation	---	0003824 // catalytic activity // inferred from electronic annotation /// 0004252
Ag.3R.224.0_CDS_a_at	AGAP008988	GLUTAMINE SYNTHETASE EC6.3.1.2 GLUTAMATE AMMONIA LIGASE	GLUTAMINE SYNTHETASE EC6.3.1.2 GLUTAMATE AMMONIA LIGASE	M	-2.18468	0.000635942	-1.80503	0.00269624	0006542 // glutamine biosynthetic process // inferred from electronic annotation	---	0003824 // catalytic activity // inferred from electronic annotation /// 0004356
Ag.2R.37.2_CDS_a_at	---	UNKNOWN	---	U	-2.19218	0.000582806	1.1888	0.196241	---	---	---
Ag.2R.2105.0_CDS_at	AGAP001392	UNKNOWN	---	U	-2.1934	0.000124187	-1.25523	0.0447225	---	---	---
Ag.2R.994.1_UTR_a_at	---	UNKNOWN	---	U	-2.2023	5.09164e-05	-1.16587	0.0939519	---	---	---
Ag.3L.1826.0_CDS_s_at	---	pupal-specific cuticular protein	pupal-specific cuticular protein (cp2a)	U	-2.20348	0.00032125	1.08508	0.475438	---	---	---
Ag.2R.994.0_CDS_a_at	AGAP003492	SOLUTE CARRIER FAMILY 2 FACILITATED GLUCOSE TRANSPORTER MEMBER GLUCOSE TRANSPORTER TYPE	SOLUTE CARRIER FAMILY 2 FACILITATED GLUCOSE TRANSPORTER MEMBER GLUCOSE TRANSPORTER TYPE	TRP	-2.21095	8.52773e-05	-1.1206	0.228563	0006810 // transport // inferred from electronic annotation /// 0055085 // trans	0016020 // membrane // inferred from electronic annotation /// 0016021 // integr	0005215 // transporter activity // inferred from electronic annotation /// 00228
Ag.2R.2089.0_CDS_at	AGAP001177	CENTRIN	SARCOPLASMIC CALCIUM BINDING SCP	D	-2.21332	0.000189163	-2.15038	0.000232222	---	---	0005509 // calcium ion binding // inferred from electronic annotation
Ag.2R.1654.0_CDS_at	AGAP001470	UNKNOWN	ENSANGT00000012263	U	-2.21505	0.00168288	-4.30167	6.18744e-05	---	---	---
Ag.2R.808.0_CDS_at	AGAP003221	MULTIDRUG RESISTANCE ASSOCIATED	MULTIDRUG RESISTANCE ASSOCIATED	TRP	-2.2184	1.92251e-06	-2.25115	1.72634e-06	0006810 // transport // inferred from electronic annotation	0016021 // integral to membrane // inferred from electronic annotation	0000166 // nucleotide binding // inferred from electronic annotation /// 0005524
Ag.3L.1276.0_CDS_a_at	AGAP012386	Eater homologue?	DUF139,EGFlike	I	-2.21949	0.00025716	-3.23171	2.90008e-05	---	---	---
Ag.3R.2461.0_CDS_at	AGAP009494	Ets domain-containing protein	Sterile alpha motif/pointed	D	-2.25294	0.000175638	-2.26868	0.000167476	0006355 // regulation of transcription, DNA-dependent // inferred from electroni	0005634 // nucleus // inferred from electronic annotation	0003677 // DNA binding // inferred from electronic annotation /// 0003700 // tra
Ag.X.238.2_s_at	AGAP000321	UNKNOWN	ENSANGT00000014877	U	-2.25422	0.00185589	-1.40088	0.070879	---	---	---
Ag.3R.2274.0_CDS_at	AGAP008705	PAP	PAP	D	-2.2584	0.00174427	-1.98002	0.00416454	0007165 // signal transduction // inferred from electronic annotation	---	---
Ag.2L.817.0_CDS_a_at	AGAP005949	ACYLTRANSFERASE 2	ACYLTRANSFERASE 2	TRP	-2.26455	0.000227442	-1.5079	0.00762595	---	---	0016747 // transferase activity, transferring acyl groups other than amino-acyl
Ag.3R.461.0_CDS_at	AGAP009897	AMBIGUOUS	AA/relpermease2	TRP	-2.26537	0.000915838	-1.52463	0.0204497	---	0016020 // membrane // inferred from electronic annotation /// 0016021 // integr	---
Ag.3L.2634.0_at	---	UNKNOWN	---	U	-2.27022	0.000625216	-1.06381	0.640665	---	---	---
Ag.2R.1061.0_UTR_at	AGAP004443	GLYCOGEN SYNTHASE KINASE 3 EC2.7.1.37 GSK 3	GLYCOGEN SYNTHASE KINASE 3 EC2.7.1.37 GSK 3	D	-2.27474	4.2787e-05	1.25495	0.0268582	0006468 // protein amino acid phosphorylation // inferred from electronic annota	---	0004672 // protein kinase activity // inferred from electronic annotation /// 00
Ag.3L.586.0_CDS_at	AGAP010389	TRANSPORTER	TRANSPORTER	TRP	-2.27754	0.000264478	-1.20291	0.137654	0006810 // transport // inferred from electronic annotation /// 0008272 // sulfa	0016020 // membrane // inferred from electronic annotation /// 0016021 // integr	0005215 // transporter activity // inferred from electronic annotation /// 00082
Ag.X.1055.0_CDS_a_at	AGAP000790	UNKNOWN	ENSANGT00000021342	U	-2.28067	0.00112557	-1.41638	0.0491492	---	---	0005488 // binding // inferred from electronic annotation
Ag.3R.2688.0_at	---	UNKNOWN	---	U	-2.29931	0.000498741	1.10428	0.449337	---	---	---
Ag.2R.718.3_CDS_s_at	AGAP002996	ATP DEPENDENT CLP PROTEASE ATP BINDING SUBUNIT CLPX MITOCHONDRIAL PRECURSOR	ATP DEPENDENT CLP PROTEASE ATP BINDING SUBUNIT CLPX MITOCHONDRIAL PRECURSOR	TRP	-2.30432	6.58279e-05	-1.40749	0.00708974	0015031 // protein transport // inferred from electronic annotation	---	0000166 // nucleotide binding // inferred from electronic annotation /// 0005515
Ag.2R.1284.1_CDS_a_at	AGAP002992	AMBIGUOUS	ProkCOanhd	M	-2.30794	0.00105321	-1.32372	0.0952361	0015976 // carbon utilization // inferred from electronic annotation	---	0004089 // carbonate dehydratase activity // inferred from electronic annotation
Ag.3L.462.0_CDS_a_at	AGAP010445	TROPOMYOSIN	TROPOMYOSIN	CS	-2.32204	2.04617e-06	-1.92855	8.8322e-06	---	---	---
Ag.X.135.0_CDS_at	AGAP000964	secreted protein member	ENSANGT00000018748	U	-2.32525	0.000164722	-2.60555	8.08446e-05	---	---	---
Ag.3L.754.0_CDS_at	AGAP011890	MAP KINASE ACTIVATED KINASE 2 EC2.7.1.- MAPK ACTIVATED KINASE 2 MAPKAP KINASE 2 MAPKAPK 2	MAP KINASE ACTIVATED KINASE 2 EC2.7.1.- MAPK ACTIVATED KINASE 2 MAPKAP KINASE 2 MAPKAPK 2	D	-2.33134	0.0010524	-1.39058	0.0612166	0006468 // protein amino acid phosphorylation // inferred from electronic annota	---	0004672 // protein kinase activity // inferred from electronic annotation /// 00
Ag.3R.501.0_CDS_at	AGAP009783	ACYL COA DEHYDROGENASE CHAIN SPECIFIC MITOCHONDRIAL PRECURSOR	ACYL COA DEHYDROGENASE CHAIN SPECIFIC MITOCHONDRIAL PRECURSOR	M	-2.33154	0.000571245	-1.37377	0.0475309	0008152 // metabolic process // inferred from electronic annotation	---	0003995 // acyl-CoA dehydrogenase activity // inferred from electronic annotatio
Ag.X.238.0_CDS_a_at	AGAP000321	UNKNOWN	ENSANGT00000014877	U	-2.33593	4.08065e-05	-1.48194	0.00263256	---	---	---
Ag.UNKN.87.1_CDS_a_at	---	putative cytoplasmic carbonic anhydrase		M	-2.34097	0.00135618	-1.10468	0.535107	0006730 // one-carbon compound metabolic process // inferred from electronic ann	---	0004089 // carbonate dehydratase activity // inferred from electronic annotation
Ag.UNKN.343.0_CDS_at	---	platelet endothelial tetraspan antigen 3	cell motility	D	-2.34978	0.0001907	-1.19061	0.149436	---	---	---
Ag.2L.129.0_CDS_at	AGAP006218	PROBABLE G COUPLED RECEPTOR MTH PRECURSOR METHUSELAH	PROBABLE G COUPLED RECEPTOR MTH PRECURSOR METHUSELAH	D	-2.35634	0.000440775	-5.85218	7.24689e-06	0006950 // response to stress // inferred from electronic annotation /// 0007166	0016020 // membrane // inferred from electronic annotation	0004888 // transmembrane receptor activity // inferred from electronic annotatio
Ag.2R.37.0_CDS_s_at	AGAP003689	CLIPC7	SerproteaseTry	I	-2.36294	0.000686876	1.02257	0.873564	0006508 // proteolysis // inferred from electronic annotation	---	0003824 // catalytic activity // inferred from electronic annotation /// 0004252
Ag.3L.312.0_UTR_a_at	AGAP011600	UNKNOWN	ENSANGT00000015050	U	-2.37101	0.000704282	1.45078	0.0335281	0009968 // negative regulation of signal transduction // inferred from electroni	0005737 // cytoplasm // inferred from electronic annotation	---
Ag.3R.461.2_a_at	AGAP009897	AMBIGUOUS	AA/relpermease2	TRP	-2.37343	0.000223863	-1.69825	0.00294615	---	0016020 // membrane // inferred from electronic annotation /// 0016021 // integr	---
Ag.2R.3699.0_a_at	---	UNKNOWN	---	U	-2.38119	0.000623866	1.55433	0.0161736	---	---	---
Ag.3L.2023.0_CDS_at	AGAP011958	of chemokine-like factor super family	TPR-like domain	U	-2.38297	0.000787971	-2.59134	0.000481291	---	---	0005488 // binding // inferred from electronic annotation
Ag.2R.562.2_a_at	AGAP003021	CLATHRIN HEAVY CHAIN	CLATHRIN HEAVY CHAIN	TRP	-2.39247	0.00124846	-2.57574	0.000816041	0006886 // intracellular protein transport // inferred from electronic annotatio	0030130 // clathrin coat of trans-Golgi network vesicle // inferred from electro	0005198 // structural molecule activity // inferred from electronic annotation /
Ag.2L.591.0_CDS_a_at	AGAP006769	UNKNOWN	ENSANGT00000027627	U	-2.40007	0.0277534	-6.34403	0.000887984	---	---	---
Ag.3R.1626.0_CDS_a_at	AGAP007957	CHOLINE KINASE EC2.7.1.32	CHOLINE KINASE EC2.7.1.32	M	-2.40265	0.000626033	1.05394	0.709868	---	---	---
Ag.2L.359.0_CDS_a_at	AGAP007717	VINEXIN SH3 CONTAINING ADAPTER MOLECULE 1 SCAM 1	VINEXIN SH3 CONTAINING ADAPTER MOLECULE 1 SCAM 1	D	-2.41743	0.00107189	-1.46329	0.0443211	---	---	---
Ag.2R.1268.0_CDS_at	---	UNKNOWN	---	U	-2.4186	0.000182881	-1.67692	0.00308368	---	---	---
Ag.X.184.0_CDS_a_at	AGAP000040	MONOCARBOXYLATE TRANSPORTER MCT	MONOCARBOXYLATE TRANSPORTER MCT	TRP	-2.4202	0.000425632	-1.23782	0.142353	0006810 // transport // inferred from electronic annotation	0016021 // integral to membrane // inferred from electronic annotation	0005215 // transporter activity // inferred from electronic annotation
Ag.X.1659.0_at	AGAP000268	UNKNOWN	ENSANGT00000025459	U	-2.42736	0.000606511	-4.59916	2.92114e-05	---	---	---
Ag.UNKN.1752.0_CDS_at	---	calpain		PROT	-2.43568	0.000172259	-2.84988	6.89946e-05	---	---	---
Ag.3R.988.0_CDS_at	---	UNKNOWN	---	U	-2.43964	0.000961162	-1.45553	0.0448589	---	---	---
Ag.2R.679.0_CDS_a_at	AGAP002263	CHOLINEPHOSPHATE CYTIDYLYLTRANSFERASE A EC2.7.7.15 PHOSPHORYLCHOLINE TRANSFERASE A CTP:PHOSPHOCHOLINE CYTIDYLYLTRANSFERASE A CT A CCT A CCT ALPHA	CHOLINEPHOSPHATE CYTIDYLYLTRANSFERASE A EC2.7.7.15 PHOSPHORYLCHOLINE TRANSFERASE A CTP:PHOSPHOCHOLINE CYTIDYLYLTRANSFERASE A CT A CCT A CCT ALPHA	M	-2.45765	0.000463898	-1.9644	0.00207768	0009058 // biosynthetic process // inferred from electronic annotation	---	0003824 // catalytic activity // inferred from electronic annotation /// 0016779
Ag.X.1599.0_at	---	UNKNOWN	---	U	-2.46156	4.55792e-05	-1.90977	0.000292719	---	---	---
Ag.3R.328.0_UTR_a_at	AGAP008879	UNKNOWN	ENSANGT00000013918	U	-2.46164	0.0041012	-2.84071	0.00198348	---	---	---
Ag.2R.3674.0_at	AGAP001392	UNKNOWN	---	U	-2.47697	6.08086e-06	-1.52575	0.000467029	---	---	---
Ag.2L.2198.0_CDS_at	AGAP007255	MITOCHONDRIAL UNCOUPLING UCP	MITOCHONDRIAL UNCOUPLING UCP	RSM	-2.48246	0.000286992	5.31443	8.97159e-06	0006810 // transport // inferred from electronic annotation	0016020 // membrane // inferred from electronic annotation	0005488 // binding // inferred from electronic annotation
Ag.2R.25.1_CDS_a_at	AGAP003095	DCCE2	yellow-f2	I	-2.48515	0.00824143	-4.40138	0.000743007	---	---	---
Ag.3L.458.0_UTR_at	---	UNKNOWN	---	U	-2.50071	0.000120919	1.36622	0.0243349	---	---	---
Ag.2R.1590.0_CDS_at	AGAP003542	AMBIGUOUS	A/bhydrolase,ABhydrolase,Epoxhydrolase,Serestrssite	M	-2.50417	0.00127103	-2.62648	0.000976233	---	---	0003824 // catalytic activity // inferred from electronic annotation
Ag.2R.1121.0_CDS_at	AGAP003490	SERINE PYRUVATE AMINOTRANSFERASE EC2.6.1.51 SPT ALANINE GLYOXYLATE AMINOTRANSFERASE EC2.6.1.- 44 AGT	SERINE PYRUVATE AMINOTRANSFERASE EC2.6.1.51 SPT ALANINE GLYOXYLATE AMINOTRANSFERASE EC2.6.1.- 44 AGT	D	-2.5055	0.000224272	1.6521	0.0051115	0008152 // metabolic process // inferred from electronic annotation	---	0003824 // catalytic activity // inferred from electronic annotation /// 0008453
Ag.2L.3089.0_at	---	UNKNOWN	---	U	-2.51001	0.000425313	-5.14366	1.64242e-05	---	---	---
Ag.3L.247.0_CDS_a_at	AGAP010870	VERY LONG CHAIN ACYL COA SYNTHETASE EC6.2.1.- VERY LONG CHAIN FATTY ACID COA LIGASE	VERY LONG CHAIN ACYL COA SYNTHETASE EC6.2.1.- VERY LONG CHAIN FATTY ACID COA LIGASE	M	-2.52455	4.57975e-06	1.37768	0.00172935	0008152 // metabolic process // inferred from electronic annotation	---	0003824 // catalytic activity // inferred from electronic annotation
Ag.2L.1804.1_a_at	AGAP004762	CELLULAR RETINALDEHYDE BINDING CRALBP	CELLULAR RETINALDEHYDE BINDING CRALBP	TRP	-2.5302	0.0002272	-11.0755	9.2452e-07	0006810 // transport // inferred from electronic annotation	0005622 // intracellular // inferred from electronic annotation	0005215 // transporter activity // inferred from electronic annotation
Ag.3L.462.0_UTR_a_at	AGAP010445	TROPOMYOSIN	blastoderm specific protein 25D	CS	-2.54061	0.000478991	-1.94803	0.00272871	---	---	---
Ag.2R.3581.0_CDS_s_at	AGAP004353	DUAL SPECIFICITY PROTEIN PHOSPHATASE	DUAL SPECIFICITY PROTEIN PHOSPHATASE	D	-2.54838	0.000141005	-2.18911	0.000375675	0006470 // protein amino acid dephosphorylation // inferred from electronic anno	---	0004725 // protein tyrosine phosphatase activity // inferred from electronic ann
Ag.2R.1061.0_CDS_at	AGAP004443	GLYCOGEN SYNTHASE KINASE 3 EC2.7.1.37 GSK 3	GLYCOGEN SYNTHASE KINASE 3 EC2.7.1.37 GSK 3	D	-2.55068	0.00101937	1.35645	0.101416	0006468 // protein amino acid phosphorylation // inferred from electronic annota	---	0004672 // protein kinase activity // inferred from electronic annotation /// 00
Ag.2L.642.0_UTR_at	AGAP005617	UNKNOWN	ENSANGT00000025769	U	-2.55578	0.000130585	2.17801	0.000367392	---	---	---
Ag.2L.415.0_UTR_at	AGAP007107	DNAJ HOMOLOG SUBFAMILY MEMBER	DNAJ HOMOLOG SUBFAMILY MEMBER	RSM	-2.56787	0.000137467	-1.15577	0.235745	0006457 // protein folding // inferred from electronic annotation	---	0031072 // heat shock protein binding // inferred from electronic annotation ///
Ag.3L.411.0_CDS_a_at	AGAP011584	DIPEPTIDYL PEPTIDASE IV EC3.4.14.5 DPP IV T CELL ACTIVATION ANTIGEN CD26	DIPEPTIDYL PEPTIDASE IV EC3.4.14.5 DPP IV T CELL ACTIVATION ANTIGEN CD26	M	-2.56829	0.00177262	-1.58495	0.0404412	0006508 // proteolysis // inferred from electronic annotation	0016020 // membrane // inferred from electronic annotation	0008236 // serine-type peptidase activity // inferred from electronic annotation
Ag.3L.272.0_CDS_at	AGAP011859	BETA GLUCURONIDASE PRECURSOR EC3.2.1.31	BETA GLUCURONIDASE PRECURSOR EC3.2.1.31	D	-2.58409	0.0132989	-4.32783	0.00173576	0005975 // carbohydrate metabolic process // inferred from electronic annotation	---	0003824 // catalytic activity // inferred from electronic annotation /// 0004553
Ag.3L.36.0_CDS_a_at	AGAP011790	CLIPA2	Peptidase S1 and S6, chymotrypsin/Hap;Peptidase S1A, chymotrypsin	I	-2.59033	0.00189106	-1.39643	0.114206	0006508 // proteolysis // inferred from electronic annotation	---	0003824 // catalytic activity // inferred from electronic annotation /// 0004252
Ag.2R.1170.0_CDS_at	AGAP001873	UNKNOWN	ENSANGT00000020146	U	-2.59326	0.000184389	-2.33693	0.00034889	---	---	---
Ag.2L.27.0_CDS_a_at	AGAP007294	UNKNOWN	---	U	-2.6001	0.000611565	1.50364	0.0315329	---	0005622 // intracellular // inferred from electronic annotation	0005515 // protein binding // inferred from electronic annotation /// 0008270 //
Ag.UNKN.2323.0_at	---	UNKNOWN	---	U	-2.60171	0.000199831	-1.27663	0.0862388	---	---	---
Ag.2R.964.0_CDS_at	AGAP002136	UNKNOWN	DUF227	U	-2.60555	0.000375905	1.406	0.0437279	---	---	---
Ag.3L.198.0_CDS_at	AGAP011824	TPX4	PEROXIREDOXIN 6 EC1.11.1.- ANTIOXIDANT 2 1 CYS PEROXIREDOXIN 1 CYS PRX ACIDIC CALCIUM INDEPENDENT PHOSPHOLIPASE A2 EC3.1.-.- 1 AIPLA2 NON SELENIUM GLUTATHIONE PEROXIDASE EC1.11.1.7 NSGPX	I	-2.60694	4.2512e-05	-11.2289	1.84568e-07	0045454 // cell redox homeostasis // inferred from electronic annotation	---	0004601 // peroxidase activity // inferred from electronic annotation /// 001620
Ag.3L.2536.0_at	---	UNKNOWN	---	U	-2.62215	0.000200565	-1.66091	0.00555233	---	---	---
Ag.2L.65.0_CDS_at	AGAP006216	PROBABLE G COUPLED RECEPTOR MTH PRECURSOR METHUSELAH	PROBABLE G COUPLED RECEPTOR MTH PRECURSOR METHUSELAH	D	-2.62366	0.000419342	-2.05933	0.00191626	0007166 // cell surface receptor linked signal transduction // inferred from ele	0016020 // membrane // inferred from electronic annotation	0004888 // transmembrane receptor activity // inferred from electronic annotatio
Ag.2R.1000.1_CDS_a_at	---	UNKNOWN	---	U	-2.63606	0.000892502	1.18987	0.31667	---	---	---
Ag.3R.507.0_CDS_s_at	AGAP010052	CARBONIC ANHYDRASE EC_4.2.1.1 CARBONIC ANHYDRASE CARBONATE DEHYDRATASE CA;	Carbonic anhydrase, eukaryotic	M	-2.64599	0.00136184	1.1436	0.468163	0006730 // one-carbon compound metabolic process // inferred from electronic ann	---	0004089 // carbonate dehydratase activity // inferred from electronic annotation
Ag.3R.952.0_CDS_s_at	AGAP008527	TETRASPANIN TSPAN TRANSMEMBRANE 4 SUPERFAMILY MEMBER;	CD9/CD37/CD63 antigen;Polycystic kidney disease type 2 protein	D	-2.67503	0.000299878	-1.22402	0.176421	---	0016020 // membrane // inferred from electronic annotation /// 0016021 // integr	---
Ag.2R.16.0_CDS_at	AGAP003250	CLIPB4 (SP14D1)	Peptidase S1 and S6, chymotrypsin/Hap;Peptidase S1A, chymotrypsin	I	-2.69285	0.000648858	-1.26292	0.178394	0006508 // proteolysis // inferred from electronic annotation	---	0003824 // catalytic activity // inferred from electronic annotation /// 0004252
Ag.3L.152.0_CDS_s_at	AGAP010461	HISTONE H1	HISTONE H1	RTT	-2.70715	3.26501e-06	-1.32079	0.00375514	0006334 // nucleosome assembly // inferred from electronic annotation	0000786 // nucleosome // inferred from electronic annotation /// 0005634 // nucl	0003677 // DNA binding // inferred from electronic annotation
Ag.3L.232.1_CDS_a_at	AGAP011940	ACID SPHINGOMYELINASE PHOSPHODIESTERASE PRECURSOR EC3.1.4.- ASM PHOSPHODIESTERASE	ACID SPHINGOMYELINASE PHOSPHODIESTERASE PRECURSOR EC3.1.4.- ASM PHOSPHODIESTERASE	M	-2.73973	0.000123717	-1.30475	0.0604121	0006685 // sphingomyelin catabolic process // inferred from electronic annotatio	---	0004767 // sphingomyelin phosphodiesterase activity // inferred from electronic
Ag.3L.255.2_a_at	AGAP012010	6 PHOSPHOFRUCTO 2 KINASE/FRUCTOSE 2 6 BIPHOSPHATASE 6PF 2 K/FRU 2 6 P2ASE ISOZYME [INCLUDES: 6 PHOSPHOFRUCTO 2 KINASE EC2.7.1.105 ; FRUCTOSE 2 6 BISPHOSPHATASE EC3.1.3.- 46 ]	6 PHOSPHOFRUCTO 2 KINASE/FRUCTOSE 2 6 BIPHOSPHATASE 6PF 2 K/FRU 2 6 P2ASE ISOZYME [INCLUDES: 6 PHOSPHOFRUCTO 2 KINASE EC2.7.1.105 ; FRUCTOSE 2 6 BISPHOSPHATASE EC3.1.3.- 46 ]	M	-2.74503	1.86175e-07	-2.08229	1.24302e-06	0006000 // fructose metabolic process // inferred from electronic annotation ///	---	0003824 // catalytic activity // inferred from electronic annotation /// 0003873
Ag.2L.632.0_CDS_s_at	AGAP004880	L LACTATE DEHYDROGENASE CHAIN EC1.1.1.27 LDH	L LACTATE DEHYDROGENASE CHAIN EC1.1.1.27 LDH	M	-2.75058	0.000128972	1.13999	0.303915	0005975 // carbohydrate metabolic process // inferred from electronic annotation	0005737 // cytoplasm // inferred from electronic annotation	0003824 // catalytic activity // inferred from electronic annotation /// 0004459
Ag.2R.96.0_CDS_at	AGAP004026	PROBABLE G COUPLED RECEPTOR MTH PRECURSOR METHUSELAH	PROBABLE G COUPLED RECEPTOR MTH PRECURSOR METHUSELAH	D	-2.78613	5.49312e-06	-1.71574	0.000216338	0007166 // cell surface receptor linked signal transduction // inferred from ele	0016020 // membrane // inferred from electronic annotation	0004888 // transmembrane receptor activity // inferred from electronic annotatio
Ag.3R.673.1_at	AGAP008822	UNKNOWN	Peptidylprolyl isomerase, FKBP-type	D	-2.82145	4.06657e-05	-4.12601	6.6488e-06	0006457 // protein folding // inferred from electronic annotation	---	0005509 // calcium ion binding // inferred from electronic annotation
Ag.2R.1477.0_CDS_at	---	UNKNOWN	---	U	-2.82387	0.00323786	-4.35546	0.000537101	---	---	---
Ag.UNKN.5.0_CDS_s_at	AGAP008209	CYTOCHROME P450; Cytochrome P450 CYPm3r9. [Source:Uniprot/SPTREMBL;Acc:Q86GR0]	Cytochrome P450;E-class P450, CYP3A;E-class P450, group I;E-class P450, group II	RSM	-2.85634	0.000211985	2.40479	0.000563556	---	---	0004497 // monooxygenase activity // inferred from electronic annotation /// 000
Ag.3L.1069.0_CDS_at	AGAP012382	AMBIGUOUS	ENSANGT00000011215	TRP	-2.91705	0.000452814	-3.01884	0.000381563	0006810 // transport // inferred from electronic annotation	0016021 // integral to membrane // inferred from electronic annotation	0005215 // transporter activity // inferred from electronic annotation
Ag.3R.673.0_CDS_a_at	AGAP008822	FK506-BINDING Protein	Peptidylprolyl isomerase, FKBP-type	D	-2.92719	2.42645e-05	-3.58436	8.89296e-06	0006457 // protein folding // inferred from electronic annotation	---	0005509 // calcium ion binding // inferred from electronic annotation
Ag.3R.819.0_UTR_at	AGAP009231	UNKNOWN	ENSANGT00000010584	U	-2.98241	2.49946e-05	-1.48767	0.00563488	0007155 // cell adhesion // inferred from electronic annotation /// 0042246 // t	0016021 // integral to membrane // inferred from electronic annotation	---
Ag.3R.1317.0_CDS_at	AGAP009643	DIAPHANOUS HOMOLOG DIAPHANOUS RELATED FORMIN	DIAPHANOUS HOMOLOG DIAPHANOUS RELATED FORMIN	D	-3.01252	0.000171814	1.02077	0.882866	0016043 // cellular component organization // inferred from electronic annotatio	---	0003779 // actin binding // inferred from electronic annotation /// 0017048 // R
Ag.2L.1075.1_CDS_a_at	AGAP005758	ESTERASE	ESTERASE	RSM	-3.01377	6.47126e-06	-1.65132	0.000563396	---	---	---
Ag.2R.2165.0_CDS_at	AGAP002244	UNKNOWN	---	U	-3.02593	1.15832e-05	-3.14642	9.46366e-06	---	---	---
Ag.2L.207.0_CDS_a_at	AGAP005712	MONOOXYGENASE	MONOOXYGENASE	D	-3.04188	9.44452e-06	1.64208	0.000882183	0006559 // L-phenylalanine catabolic process // inferred from electronic annotat	---	0004497 // monooxygenase activity // inferred from electronic annotation /// 000
Ag.2L.414.0_UTR_a_at	AGAP006904	PRECURSOR MATRIX METALLOPROTEINASE MMP	PRECURSOR MATRIX METALLOPROTEINASE MMP	PROT	-3.04974	3.57642e-05	-2.28461	0.000195139	0006508 // proteolysis // inferred from electronic annotation /// 0008152 // met	0005578 // proteinaceous extracellular matrix // inferred from electronic annota	0004222 // metalloendopeptidase activity // inferred from electronic annotation
Ag.3L.1532.0_CDS_at	AGAP011569	PHOSPHOLIPASE A2 EC3.1.1.4 PHOSPHATIDYLCHOLINE 2 ACYLHYDROLASE	PHOSPHOLIPASE A2 EC3.1.1.4 PHOSPHATIDYLCHOLINE 2 ACYLHYDROLASE	M	-3.09179	1.02538e-06	-1.58674	0.000181599	0006644 // phospholipid metabolic process // inferred from electronic annotation	0005576 // extracellular region // inferred from electronic annotation	0004623 // phospholipase A2 activity // inferred from electronic annotation ///
Ag.2L.316.0_CDS_at	AGAP006729	UNKNOWN	ENSANGT00000021628	U	-3.10491	0.0011868	-1.18626	0.41808	---	0005634 // nucleus // inferred from electronic annotation	0008270 // zinc ion binding // inferred from electronic annotation /// 0016788 /
Ag.3R.459.0_UTR_at	AGAP009464	ATP BINDING CASSETTE SUB FAMILY G MEMBER	ATP BINDING CASSETTE SUB FAMILY G MEMBER	TRP	-3.12477	0.000161893	-2.02935	0.0020593	---	0016020 // membrane // inferred from electronic annotation	0000166 // nucleotide binding // inferred from electronic annotation /// 0005524
Ag.2L.414.0_CDS_a_at	AGAP006904	PRECURSOR MATRIX METALLOPROTEINASE MMP	PRECURSOR MATRIX METALLOPROTEINASE MMP	PROT	-3.1374	0.000193951	-2.53865	0.000593718	0006508 // proteolysis // inferred from electronic annotation /// 0008152 // met	0005578 // proteinaceous extracellular matrix // inferred from electronic annota	0004222 // metalloendopeptidase activity // inferred from electronic annotation
Ag.3R.2596.0_CDS_at	AGAP010168	UNKNOWN	---	U	-3.17762	0.000324536	-4.06987	0.000110448	---	---	---
Ag.2L.1523.0_CDS_a_at	AGAP007691	SRPN18	INHIBITOR	I	-3.17812	9.83664e-05	-3.64424	5.21071e-05	---	---	0004867 // serine-type endopeptidase inhibitor activity // inferred from electro
Ag.3L.232.0_CDS_a_at	AGAP011940	ACID SPHINGOMYELINASE PHOSPHODIESTERASE PRECURSOR EC3.1.4.- ASM PHOSPHODIESTERASE	ACID SPHINGOMYELINASE PHOSPHODIESTERASE PRECURSOR EC3.1.4.- ASM PHOSPHODIESTERASE	M	-3.1827	8.16788e-07	-1.36026	0.00149671	0006685 // sphingomyelin catabolic process // inferred from electronic annotatio	---	0004767 // sphingomyelin phosphodiesterase activity // inferred from electronic
Ag.3R.1939.0_CDS_at	---	6-phosphofructo-2-kinase/fructose-2,6-bisphosphatase		M	-3.20194	0.000394468	1.91327	0.00750376	---	---	---
Ag.2R.1401.0_CDS_at	AGAP002783	UDP GLUCURONOSYLTRANSFERASE 1 PRECURSOR MICROSOMAL EC2.4.1.17 UDPGT UGT1 UGT1	UDP GLUCURONOSYLTRANSFERASE 1 PRECURSOR MICROSOMAL EC2.4.1.17 UDPGT UGT1 UGT1	D	-3.23145	2.24369e-05	1.17967	0.147667	0008152 // metabolic process // inferred from electronic annotation	---	0016740 // transferase activity // inferred from electronic annotation /// 00167
Ag.2R.383.0_CDS_at	---	UNKNOWN	---	U	-3.24021	0.000731987	-2.68256	0.00181894	---	---	---
Ag.UNKN.2292.0_s_at	AGAP012613 /// AGAP012740 /// AGAP012926	UNKNOWN	---	U	-3.24236	9.90044e-06	1.34415	0.0142469	---	---	---
Ag.2R.379.0_CDS_a_at	---	UNKNOWN	---	U	-3.25057	6.22457e-07	1.92089	2.00556e-05	---	---	---
Ag.2R.1810.0_CDS_at	AGAP001242	DEFECTIVE PROBOSCIS EXTENSION RESPONSE	Ig-containing proteins, cell adhesion molecules	D	-3.25336	5.80375e-06	-2.62055	1.89046e-05	---	---	---
Ag.2R.403.3_a_at	AGAP004426	AMBIGUOUS	BIgH3fasciclin	D	-3.27194	0.000200519	-4.91111	3.79041e-05	---	---	---
Ag.3R.507.0_UTR_at	---	UNKNOWN	---	U	-3.2747	0.000361046	-1.11422	0.53541	---	---	---
Ag.2R.2005.0_CDS_a_at	AGAP003725	UNKNOWN	ENSANGT00000027682	U	-3.27645	0.00100297	-1.38868	0.150502	---	---	---
Ag.2R.1401.1_CDS_a_at	AGAP002783	UDP GLUCURONOSYLTRANSFERASE 1 PRECURSOR MICROSOMAL EC2.4.1.17 UDPGT UGT1 UGT1	UDP GLUCURONOSYLTRANSFERASE 1 PRECURSOR MICROSOMAL EC2.4.1.17 UDPGT UGT1 UGT1	D	-3.28182	3.97957e-07	1.18797	0.0146045	0008152 // metabolic process // inferred from electronic annotation	---	0016740 // transferase activity // inferred from electronic annotation /// 00167
Ag.3R.200.0_CDS_at	AGAP009176	FATTY ACID SYNTHASE EC2.3.1.85 [INCLUDES: EC2.3.1.- 38; EC2.3.-.- 1 39; EC 2.3.1.41; EC 1.1.1.- 100; EC 4.2.-.- 1 61; EC 1 3 1 10; EC 3 1 2 14]	FATTY ACID SYNTHASE EC2.3.1.85 [INCLUDES: EC2.3.1.- 38, EC2.3.-.- 1 39, EC 2.3.1.41, EC 1.1.1.- 100, EC 4.2.-.- 1 61, EC 1 3 1 10, EC 3 1 2 14]	M	-3.2906	8.14813e-05	-1.83601	0.00298848	0008152 // metabolic process // inferred from electronic annotation /// 0009058	---	0000036 // acyl carrier activity // inferred from electronic annotation /// 0003
Ag.3R.1626.1_a_at	---	UNKNOWN	---	U	-3.30341	0.00023664	1.07397	0.658407	---	---	---
Ag.3R.819.0_CDS_at	AGAP009231	UNKNOWN	ENSANGT00000010584	U	-3.31021	3.02722e-07	-1.48747	0.000185619	0007155 // cell adhesion // inferred from electronic annotation /// 0042246 // t	0016021 // integral to membrane // inferred from electronic annotation	---
Ag.2R.40.0_CDS_a_at	AGAP004163	GLUTATHIONE S TRANSFERASE EC2.5.1.18 GST CLASS THETA	GLUTATHIONE S TRANSFERASE EC2.5.1.18 GST CLASS THETA	RSM	-3.31163	0.000247769	-19.7729	1.27541e-06	0006749 // glutathione metabolic process // inferred from sequence or structural	0005576 // extracellular region // inferred from sequence or structural similari	0004364 // glutathione transferase activity // inferred from electronic annotati
Ag.3L.156.0_CDS_at	---	UNKNOWN	---	U	-3.32358	4.23673e-05	-1.36407	0.0341707	---	---	---
Ag.2L.421.0_UTR_a_at	AGAP004837	UNKNOWN	ENSANGT00000029124	U	-3.34997	0.000306792	-1.43884	0.0668127	---	---	---
Ag.2R.1197.0_CDS_s_at	AGAP003162	UNKNOWN	---	U	-3.37046	2.04426e-05	1.87523	0.000809902	---	---	---
Ag.2R.403.1_CDS_a_at	AGAP004428	MIDLINE FASCICLIN	BIgH3fasciclin	D	-3.38537	5.23249e-05	-5.51858	7.4414e-06	---	---	---
Ag.UNKN.50.2_CDS_a_at	AGAP001082	SAPOSIN	CytChemebind,SapA,SapB1,SapB2,SaposinB,ZnfC2H2	D	-3.39826	0.000193567	-1.80956	0.00785886	0006629 // lipid metabolic process // inferred from electronic annotation /// 00	0005764 // lysosome // inferred from electronic annotation	---
Ag.2R.1206.0_CDS_at	AGAP003578	ALDEHYDE DEHYDROGENASE	ALDEHYDE DEHYDROGENASE	M	-3.39965	0.000150116	-1.17454	0.309191	0008152 // metabolic process // inferred from electronic annotation	---	0016491 // oxidoreductase activity // inferred from electronic annotation
Ag.3L.245.0_CDS_a_at	AGAP010640	UNKNOWN	ENSANGT00000016832	U	-3.41486	3.38311e-05	1.88619	0.00128872	---	---	---
Ag.3R.224.0_UTR_a_at	AGAP008988	GLUTAMINE SYNTHETASE EC6.3.1.2 GLUTAMATE AMMONIA LIGASE	GLUTAMINE SYNTHETASE EC6.3.1.2 GLUTAMATE AMMONIA LIGASE	M	-3.47929	0.000718179	-2.33151	0.005051	0006542 // glutamine biosynthetic process // inferred from electronic annotation	---	0003824 // catalytic activity // inferred from electronic annotation /// 0004356
Ag.2L.533.0_CDS_a_at	AGAP007169	SESTRIN	SESTRIN	D	-3.50667	0.000617099	-1.4486	0.102115	0007050 // cell cycle arrest // inferred from electronic annotation	0005634 // nucleus // inferred from electronic annotation	---
Ag.3R.194.0_CDS_at	AGAP007781	EUKARYOTIC TRANSLATION INITIATION FACTOR 4E BINDING 1 4E BP1 EIF4E BINDING 1 PHOSPHORYLATED HEAT AND ACID STABLE REGULATED BY INSULIN 1 PHAS I	EUKARYOTIC TRANSLATION INITIATION FACTOR 4E BINDING 1 4E BP1 EIF4E BINDING 1 PHOSPHORYLATED HEAT AND ACID STABLE REGULATED BY INSULIN 1 PHAS I	RTT	-3.51372	7.60082e-06	2.4212	5.80228e-05	0001558 // regulation of cell growth // inferred from electronic annotation ///	---	0008190 // eukaryotic initiation factor 4E binding // inferred from electronic a
Ag.3R.459.0_CDS_at	AGAP009464	ATP BINDING CASSETTE SUB FAMILY G MEMBER	ATP BINDING CASSETTE SUB FAMILY G MEMBER	TRP	-3.5297	3.82038e-07	-2.08799	9.15239e-06	---	0016020 // membrane // inferred from electronic annotation	0000166 // nucleotide binding // inferred from electronic annotation /// 0005524
Ag.3L.787.0_CDS_at	AGAP010641	UNKNOWN	ENSANGT00000017417	U	-3.53073	0.00152527	-3.77259	0.00117111	---	---	---
Ag.2L.664.0_CDS_at	AGAP006771	Eiger (TNF) homologue	ENSANGT00000020363	I	-3.53158	0.0018883	-3.58268	0.00178295	0006955 // immune response // inferred from electronic annotation	0016020 // membrane // inferred from electronic annotation	0005164 // tumor necrosis factor receptor binding // inferred from electronic an
Ag.3R.252.1_at	AGAP009851	UNKNOWN	---	U	-3.58525	5.37416e-05	-2.37243	0.000474139	---	---	---
Ag.3R.987.0_CDS_s_at	AGAP009311	CELLULAR RETINALDEHYDE BINDING CRALBP	CELLULAR RETINALDEHYDE BINDING CRALBP	TRP	-3.59454	0.00082506	-1.50286	0.096628	0006810 // transport // inferred from electronic annotation	0005622 // intracellular // inferred from electronic annotation	0005215 // transporter activity // inferred from electronic annotation
Ag.3L.184.0_UTR_at	---	UNKNOWN	---	U	-3.59681	2.83211e-05	1.49184	0.0122163	---	---	---
Ag.3R.16.1_CDS_a_at	AGAP008364	TEP15	TEP15	I	-3.59847	2.61863e-06	-2.1933	4.50912e-05	---	0005576 // extracellular region // inferred from electronic annotation /// 00056	0004866 // endopeptidase inhibitor activity // inferred from electronic annotati
AF283273.1_s_at	AGAP005712	MONOOXYGENASE	MONOOXYGENASE	D	-3.67279	0.000769011	1.15002	0.52604	0006559 // L-phenylalanine catabolic process // inferred from electronic annotat	---	0004497 // monooxygenase activity // inferred from electronic annotation /// 000
Ag.2R.3052.0_CDS_at	AGAP001351	UNKNOWN	ENSANGT00000023848	U	-3.72886	0.000448103	-2.61286	0.00232129	---	---	---
Ag.3R.1452.0_CDS_s_at	---	UNKNOWN	---	U	-3.74092	2.76956e-06	1.75684	0.000361465	---	---	---
Ag.2L.1075.0_CDS_a_at	AGAP005758	ESTERASE	ESTERASE	RSM	-3.76583	1.21821e-05	-1.96823	0.000540083	---	---	---
Ag.2L.203.0_CDS_at	AGAP005581	3 HYDROXYISOBUTYRATE DEHYDROGENASE MITOCHONDRIAL EC1.1.1.31 HIBADH	3 HYDROXYISOBUTYRATE DEHYDROGENASE MITOCHONDRIAL EC1.1.1.31 HIBADH	M	-3.7838	6.44446e-05	-1.17814	0.272112	0006098 // pentose-phosphate shunt // inferred from electronic annotation /// 00	---	0003824 // catalytic activity // inferred from electronic annotation /// 0004616
Ag.2R.813.0_CDS_s_at	AGAP012662	NITRILASE AND FRAGILE HISTIDINE TRIAD FUSION NITFHIT [INCLUDES: BIS 5' ADENOSYL TRIPHOSPHATASE EC_3.6.1.29 DIADENOSINE 5' 5''' P1 P3 TRIPHOSPHATE HYDROLASE DINUCLEOSIDETRIPHOSPHATASE AP3A HYDROLASE AP3AASE ; NITRILASE;	Nitrilase/cyanide hydratase and apolipoprotein N-acyltransferase	M	-3.79762	3.91092e-06	-1.19107	0.0821572	0006807 // nitrogen compound metabolic process // inferred from electronic annot	---	0016810 // hydrolase activity, acting on carbon-nitrogen (but not peptide) bonds
Ag.X.153.0_UTR_s_at	AGAP000011	BRANCHED CHAIN AMINO ACID AMINOTRANSFERASE EC2.6.1.42 BCAT	BRANCHED CHAIN AMINO ACID AMINOTRANSFERASE EC2.6.1.42 BCAT	D	-3.82078	1.06535e-05	1.35935	0.0219119	0008152 // metabolic process // inferred from electronic annotation /// 0009081	---	0003824 // catalytic activity // inferred from electronic annotation /// 0004084
Ag.3L.2635.0_at	---	UNKNOWN	---	U	-3.87159	8.44655e-07	-1.17592	0.0485041	---	---	---
Ag.3R.1473.0_CDS_at	AGAP008830	UNKNOWN	DUF608	U	-3.87236	3.91916e-06	1.98147	0.000198699	0006665 // sphingolipid metabolic process // inferred from electronic annotation	0016020 // membrane // inferred from electronic annotation /// 0016021 // integr	0003824 // catalytic activity // inferred from electronic annotation /// 0004348
Ag.3L.156.0_UTR_s_at	---	UNKNOWN	---	U	-3.89675	7.26674e-06	-1.42543	0.00972367	---	---	---
Ag.3L.184.0_CDS_at	AGAP011571	UNKNOWN	ENSANGT00000019800	U	-3.95233	6.92313e-05	1.95545	0.00322727	---	---	---
Ag.3R.405.0_CDS_at	AGAP009493	ACETYLCHOLINE RECEPTOR PROTEIN CHAIN PRECURSOR	ACETYLCHOLINE RECEPTOR PROTEIN CHAIN PRECURSOR	TRP	-4.01622	3.76717e-05	-10.1612	1.90485e-06	0006810 // transport // inferred from electronic annotation /// 0006811 // ion t	0016020 // membrane // inferred from electronic annotation /// 0016021 // integr	0004872 // receptor activity // inferred from electronic annotation /// 0005230
Ag.3R.251.0_UTR_a_at	---	UNKNOWN	---	U	-4.03456	0.000104504	-1.51093	0.0372056	---	---	---
Ag.2L.196.0_CDS_a_at	AGAP005945	PURINE NUCLEOSIDE PHOSPHORYLASE EC2.4.2.1 INOSINE PHOSPHORYLASE PNP	PURINE NUCLEOSIDE PHOSPHORYLASE EC2.4.2.1 INOSINE PHOSPHORYLASE PNP	D	-4.12541	2.51318e-05	1.68607	0.00530146	0006139 // nucleobase, nucleoside, nucleotide and nucleic acid metabolic process	---	0003824 // catalytic activity // inferred from electronic annotation /// 0004731
Ag.3R.251.0_CDS_a_at	AGAP008596	AMBIGUOUS	MybDNAbinding,AMP-bind,MybDNAbinding,AMP-bind	M	-4.17211	1.49002e-06	-1.55889	0.00112589	0008152 // metabolic process // inferred from electronic annotation	---	0003824 // catalytic activity // inferred from electronic annotation
Ag.3R.992.0_CDS_a_at	AGAP009443	EXCITATORY AMINO ACID TRANSPORTER SODIUM DEPENDENT GLUTAMATE/ASPARTATE TRANSPORTER	EXCITATORY AMINO ACID TRANSPORTER SODIUM DEPENDENT GLUTAMATE/ASPARTATE TRANSPORTER	TRP	-4.19963	1.20042e-06	-2.96802	6.13479e-06	0006835 // dicarboxylic acid transport // inferred from electronic annotation	0016020 // membrane // inferred from electronic annotation	0017153 // sodium:dicarboxylate symporter activity // inferred from electronic a
Ag.3R.1303.0_CDS_at	AGAP009464	ATP BINDING CASSETTE SUB FAMILY G MEMBER	ATP BINDING CASSETTE SUB FAMILY G MEMBER	TRP	-4.26691	4.59552e-05	-2.16728	0.00144427	---	0016020 // membrane // inferred from electronic annotation	0000166 // nucleotide binding // inferred from electronic annotation /// 0005524
Ag.2L.3234.0_at	---	UNKNOWN	---	U	-4.28706	2.65874e-05	-4.33173	2.55205e-05	---	---	---
Ag.2R.3721.0_at	---	Metallothionein 1	Metallothionein 1	D	-4.34046	0.0016981	2.63121	0.0121513	---	---	---
Ag.2L.1038.0_CDS_at	AGAP004930	UNKNOWN	ENSANGT00000022270	D	-4.38989	0.000113037	-5.04015	6.82123e-05	0007186 // G-protein coupled receptor protein signaling pathway // inferred from	0016021 // integral to membrane // inferred from electronic annotation	---
Ag.3L.13.0_CDS_a_at	AGAP011792	CLIPA7	Chymotrypsin,Prion,PROrich,SerproteaseTry,tropoelastin	I	-4.49288	1.57646e-05	-2.0884	0.000851418	0006508 // proteolysis // inferred from electronic annotation	---	0003824 // catalytic activity // inferred from electronic annotation /// 0004252
Ag.2L.642.0_CDS_at	AGAP005617	UNKNOWN	ENSANGT00000025769	U	-4.50237	0.000288861	1.73261	0.033617	---	---	---
Ag.UNKN.143.0_CDS_at	---	abc transporter,	abc transporter,	TRP	-4.50631	6.81554e-06	-1.68761	0.00237704	---	---	---
Ag.X.151.0_CDS_at	AGAP000806	FBN39	FBN	I	-4.55996	3.66456e-08	-1.41785	0.000198029	0007165 // signal transduction // inferred from electronic annotation	---	0005102 // receptor binding // inferred from electronic annotation
Ag.3R.194.0_UTR_at	AGAP007781	EUKARYOTIC TRANSLATION INITIATION FACTOR 4E BINDING 1 4E BP1 EIF4E BINDING 1 PHOSPHORYLATED HEAT AND ACID STABLE REGULATED BY INSULIN 1 PHAS I	EUKARYOTIC TRANSLATION INITIATION FACTOR 4E BINDING 1 4E BP1 EIF4E BINDING 1 PHOSPHORYLATED HEAT AND ACID STABLE REGULATED BY INSULIN 1 PHAS I	RTT	-4.6309	1.60349e-05	2.2399	0.000593082	0001558 // regulation of cell growth // inferred from electronic annotation ///	---	0008190 // eukaryotic initiation factor 4E binding // inferred from electronic a
Ag.UNKN.149.0_CDS_at	AGAP001093	basic leucine zipper transcription factor containing	LeuzipFos,TFbZIP	U	-4.76761	0.000125389	-2.9422	0.000941048	0006355 // regulation of transcription, DNA-dependent // inferred from electroni	0005634 // nucleus // inferred from electronic annotation	0003677 // DNA binding // inferred from electronic annotation /// 0003700 // tra
Ag.2R.3787.0_at	---	UNKNOWN	---	U	-4.78365	4.68459e-05	-6.07188	2.07076e-05	---	---	---
Ag.2L.1659.0_CDS_at	AGAP006088	UNKNOWN	ENSANGT00000020375	U	-4.78779	6.3307e-06	-1.08517	0.473267	0006629 // lipid metabolic process // inferred from electronic annotation /// 00	---	0004629 // phospholipase C activity // inferred from electronic annotation /// 0
Ag.3R.297.0_CDS_a_at	AGAP009033	Oxidase/peroxidase	Animal haem peroxidase	D	-4.99253	0.00132978	1.08628	0.78133	0006979 // response to oxidative stress // inferred from electronic annotation	---	0004601 // peroxidase activity // inferred from electronic annotation /// 002003
Ag.UNKN.143.1_a_at	---	abc transporter		TRP	-5.02883	0.000167206	-1.4375	0.111909	---	---	---
Ag.3R.979.0_CDS_at	AGAP009100	GLUTAMINE GAMMA GLUTAMYLTRANSFERASE EC2.3.2.13 TRANSGLUTAMINASE TGASE TG	GLUTAMINE GAMMA GLUTAMYLTRANSFERASE EC2.3.2.13 TRANSGLUTAMINASE TGASE TG	D	-5.11496	2.15548e-05	-7.02609	7.66365e-06	0018149 // peptide cross-linking // inferred from electronic annotation	---	0003810 // protein-glutamine gamma-glutamyltransferase activity // inferred from
Ag.2R.45.0_CDS_at	AGAP004455	GNBPB1	Glycohydro16	I	-5.17831	6.2602e-05	-6.0769	3.68059e-05	0005975 // carbohydrate metabolic process // inferred from electronic annotation	---	0004553 // hydrolase activity, hydrolyzing O-glycosyl compounds // inferred from
Ag.2L.3519.0_at	---	UNKNOWN	---	U	-5.18033	0.000288787	-16.1988	1.45324e-05	---	---	---
Ag.3L.13.4_s_at	AGAP011792	CLIPA7	Chymotrypsin,Prion,PROrich,SerproteaseTry,tropoelastin	I	-5.22405	4.24084e-06	-2.62644	9.49303e-05	0006508 // proteolysis // inferred from electronic annotation	---	0003824 // catalytic activity // inferred from electronic annotation /// 0004252
Ag.3L.245.0_UTR_a_at	AGAP010640	UNKNOWN	ENSANGT00000016832	U	-5.30585	1.63729e-05	1.90104	0.00301872	---	---	---
Ag.3L.364.0_CDS_s_at	AGAP011788	CLIPA14 (SP CLIP4)	Peptidase S1 and S6, chymotrypsin/Hap;Proline-rich region;Ribosomal protein P2	I	-5.41985	9.09148e-05	-1.11928	0.560599	0006508 // proteolysis // inferred from electronic annotation	---	0003824 // catalytic activity // inferred from electronic annotation /// 0004252
Ag.3L.183.0_CDS_s_at	AGAP010645 /// AGAP012577	cathepsin l	cysteine-type endopeptidase activity	PROT	-5.44707	4.33309e-05	-2.2702	0.00224633	0006508 // proteolysis // inferred from electronic annotation /// 0006810 // tra	0005576 // extracellular region // inferred from electronic annotation /// 00058	0004197 // cysteine-type endopeptidase activity // inferred from electronic anno
Ag.2R.613.0_CDS_s_at	---	UNKNOWN	---	U	-5.6035	9.26337e-06	-6.14307	6.83634e-06	---	---	---
Ag.3R.1087.0_CDS_at	AGAP008783	ARGINASE EC3.5.3.1	ARGINASE EC3.5.3.1	D	-5.65901	0.000132913	2.97146	0.00162467	0006525 // arginine metabolic process // inferred from electronic annotation	---	0004053 // arginase activity // inferred from electronic annotation /// 0016787
Ag.UNKN.55.0_CDS_a_at	AGAP012577	PRECURSOR	PeptidaseC1, SHprotacsite	PROT	-5.86649	0.000675421	-2.51089	0.015618	0006508 // proteolysis // inferred from electronic annotation /// 0006810 // tra	0005576 // extracellular region // inferred from electronic annotation /// 00058	0004197 // cysteine-type endopeptidase activity // inferred from electronic anno
Ag.2R.3725.0_at	AGAP001890	Metallothionein 2 (Fragment). [Source:Uniprot/SPTREMBL;Acc:Q52P91]	Diptera metallothionein, family 5;EGF-like region	D	-5.96601	1.37426e-05	2.24255	0.00114758	---	---	---
Ag.2L.664.0_UTR_at	AGAP006771	Eiger (TNF) homologue	ENSANGT00000020363	I	-6.12623	0.000387901	-16.8516	3.20944e-05	0006955 // immune response // inferred from electronic annotation	0016020 // membrane // inferred from electronic annotation	0005164 // tumor necrosis factor receptor binding // inferred from electronic an
Ag.3L.341.0_CDS_at	AGAP010854	PROTON ASSOCIATED SUGAR TRANSPORTER A PAST A SOLUTE CARRIER FAMILY 45 MEMBER 1 DELETED IN NEUROBLASTOMA 5 DNB 5;	Major facilitator superfamily MFS_1;Tetracycline resistance protein	D	-6.45542	3.53205e-05	-1.60941	0.0319166	---	---	---
Ag.3L.18.0_CDS_at	AGAP011789	CLIPA6	Chymotrypsin,PROrich,SerproteaseTry	I	-6.60262	3.17373e-05	1.27465	0.203199	0006508 // proteolysis // inferred from electronic annotation	---	0003824 // catalytic activity // inferred from electronic annotation /// 0004252
Ag.3R.992.2_at	AGAP009443	EXCITATORY AMINO ACID TRANSPORTER SODIUM DEPENDENT GLUTAMATE/ASPARTATE TRANSPORTER	EXCITATORY AMINO ACID TRANSPORTER SODIUM DEPENDENT GLUTAMATE/ASPARTATE TRANSPORTER	TRP	-7.08338	1.91763e-06	-2.74831	8.89019e-05	0006835 // dicarboxylic acid transport // inferred from electronic annotation	0016020 // membrane // inferred from electronic annotation	0017153 // sodium:dicarboxylate symporter activity // inferred from electronic a
Ag.3R.808.0_CDS_a_at	AGAP008926	PHOSPHATIDYLCHOLINE:CERAMIDE CHOLINEPHOSPHOTRANSFERASE EC2.7.-.- SPHINGOMYELIN SYNTHASE	PHOSPHATIDYLCHOLINE:CERAMIDE CHOLINEPHOSPHOTRANSFERASE EC2.7.-.- SPHINGOMYELIN SYNTHASE	D	-7.43086	2.03778e-05	-2.43095	0.00180977	---	---	---
Ag.2R.41.0_CDS_a_at	AGAP002422	CLIPD1	SERINE PROTEASE CLIPD1	I	-7.74614	2.88335e-06	-9.69136	1.5623e-06	0006508 // proteolysis // inferred from electronic annotation	---	0003824 // catalytic activity // inferred from electronic annotation /// 0004252
Ag.2L.1713.0_CDS_at	AGAP006826	INTEGRIN ALPHA PRECURSOR	INTEGRIN ALPHA PRECURSOR	CS	-8.69533	0.000212518	-7.1974	0.000351549	0007155 // cell adhesion // inferred from electronic annotation /// 0007229 // i	0008305 // integrin complex // inferred from electronic annotation /// 0016020 /	0004872 // receptor activity // inferred from electronic annotation /// 0005515
Ag.UNKN.55.0_CDS_s_at	AGAP012577 /// AGAP012900	cathepsin	cysteine-type endopeptidase activity	D	-9.345	4.2886e-05	-2.3005	0.00772065	0006508 // proteolysis // inferred from electronic annotation /// 0006810 // tra	0005576 // extracellular region // inferred from electronic annotation /// 00058	0004197 // cysteine-type endopeptidase activity // inferred from electronic anno
Ag.2R.826.0_CDS_a_at	AGAP001476	INNEXIN	INNEXIN	CS	-9.49478	3.52844e-06	-1.23755	0.176071	---	0005921 // gap junction // inferred from electronic annotation	---
Ag.2L.258.0_CDS_at	AGAP006278	UNKNOWN	D7 PRECURSOR ALLERGEN AED A 2	TRP	-9.64093	1.20069e-05	-14.7071	4.41843e-06	0006810 // transport // inferred from electronic annotation	---	0005549 // odorant binding // inferred from electronic annotation
Ag.3R.2387.0_CDS_at	AGAP009097	protein-glutamine gamma-glutamyltransferase activity	peptide cross-linking	PROT	-9.83406	3.30255e-07	-6.95775	8.75029e-07	0018149 // peptide cross-linking // inferred from electronic annotation	---	0003810 // protein-glutamine gamma-glutamyltransferase activity // inferred from
Ag.2R.613.0_UTR_s_at	---	GLUCOSE DEHYDROGENASE	GLUCOSE DEHYDROGENASE	M	-9.90152	4.80319e-05	-10.6431	4.02129e-05	---	---	---
Ag.2R.3612.0_CDS_at	---	Hsp70A	heat shock protein	D	-16.54	4.90621e-07	-2.64295	0.000229141	---	---	---
Ag.2L.447.0_CDS_s_at	AGAP005547 /// AGAP005548	HSP20	Small heat shock protein	D	-19.0208	6.63625e-06	-5.32799	0.000170475	0009408 // response to heat // inferred from electronic annotation	---	---
AY137766.1_s_at	---	Hsp70Bb	heat shock protein	D	-20.3848	6.35253e-07	-2.95605	0.000237312	0006950 // response to stress // inferred from electronic annotation	---	0005524 // ATP binding // inferred from electronic annotation
Ag.2L.141.0_CDS_s_at	AGAP007158 /// AGAP007159	Ishsp	Small heat shock protein	D	-21.4901	2.49684e-06	-4.88112	0.000113915	0006950 // response to stress // inferred from electronic annotation /// 0009408	---	---
Ag.2R.424.0_CDS_a_at	AGAP003350	PHOSPHOENOLPYRUVATE CARBOXYKINASE [GTP] EC4.1.1.32 PHOSPHOENOLPYRUVATE CARBOXYLASE PEPCK	PHOSPHOENOLPYRUVATE CARBOXYKINASE [GTP] EC4.1.1.32 PHOSPHOENOLPYRUVATE CARBOXYLASE PEPCK	M	-26.1243	1.13427e-06	1.83466	0.0107037	0006094 // gluconeogenesis // inferred from electronic annotation	---	0004611 // phosphoenolpyruvate carboxykinase activity // inferred from electroni
Ag.2R.2360.0_CDS_s_at	AGAP004582 /// AGAP012891	heat shock protein 70	heat shock protein	D	-31.0689	4.75718e-05	-2.68223	0.0248931	---	---	0005524 // ATP binding // inferred from electronic annotation

## Sheet: unadjusted p value
Table S1. Anopheles transcripts regulated by Wolbachia infection (≥2 fold expression and p value < 0.05)
Probeset ID	Ensembl	Gene Name	Gene Description	Functional Goup	Fold-Change(wAlbB vs. Control)	p-value(wAlbB vs. Control)	Fold-Change(wRI vs. Control)	p-value(wRI vs. Control)	Present on FDR list	Gene Ontology Biological Process	Gene Ontology Cellular Component	Gene Ontology Molecular Function
Ag.3R.184.2_CDS_a_at	AGAP008878	UNKNOWN	ENSANGT00000013935	U	15.9178	1.90508e-07	1.06407	0.573791	Y	---	---	---
Ag.3R.184.0_CDS_a_at	AGAP008878	UNKNOWN	ENSANGT00000013935	U	15.2906	4.1677e-07	1.02536	0.838136	Y	---	---	---
Ag.2L.191.0_CDS_s_at	AGAP006398	Hypothetical Protein, DM9 domain-containing	Similar to 31.5 kDa midgut protein from Phlebotomus papatasi	U	13.2177	0.000123915	-2.42596	0.0239652	Y	---	---	---
Ag.3L.1913.0_CDS_at	AGAP011482	UNKNOWN	Kazal SERPIN	D	13.0619	0.000179168	5.27929	0.00183053	Y	---	---	---
Ag.2L.652.1_a_at	AGAP006102	UNKNOWN	---	U	11.9415	1.16184e-06	1.37901	0.0445095	Y	---	---	---
Ag.2R.3302.0_CDS_at	AGAP002842	SERINE PROTEASE SNAKE PRECURSOR EC3.4.21.-	SERINE PROTEASE SNAKE PRECURSOR EC3.4.21.-	PROT	11.2655	3.84097e-06	1.13402	0.438885	Y	0006508 // proteolysis // inferred from electronic annotation	---	0003824 // catalytic activity // inferred from electronic annotation /// 0004252
Ag.2R.507.1_UTR_a_at	---	ALANYL AMINOPEPTIDASE	ALANYL AMINOPEPTIDASE	PROT	10.6948	2.30408e-05	1.28927	0.254865	Y	---	---	---
Ag.2L.191.1_CDS_a_at	AGAP006398	UNKNOWN	Similar to 31.5 kDa midgut protein from Phlebotomus papatasi	U	10.3887	1.13364e-06	-1.27791	0.085496	Y	---	---	---
Ag.3R.1849.0_CDS_s_at	---	UNKNOWN	---	U	9.41243	4.51035e-06	1.10407	0.51846	Y	---	---	---
Ag.UNKN.7.0_CDS_at	AGAP012529	GALE8	LECTIN	I	9.16114	1.18253e-05	-3.50468	0.000299815	Y	---	---	0005529 // sugar binding // inferred from electronic annotation
Ag.UNKN.1364.0_CDS_s_at	---	UNKNOWN	---	U	8.93711	1.74067e-05	1.37159	0.125749	Y	---	---	---
Ag.UNKN.67.0_CDS_s_at	AGAP012745 /// AGAP003696	ALANYL AMINOPEPTIDASE	ALANYL AMINOPEPTIDASE	PROT	8.2896	6.00897e-07	-1.07994	0.457222	Y	0006508 // proteolysis // inferred from electronic annotation	---	0008237 // metallopeptidase activity // inferred from electronic annotation ///
Ag.3L.42.0_CDS_at	AGAP010816	TEP3	TEP3	I	7.61544	1.03035e-05	-1.72441	0.0111032	Y	---	0005576 // extracellular region // inferred from electronic annotation /// 00056	0004866 // endopeptidase inhibitor activity // inferred from electronic annotati
Ag.2L.293.0_CDS_at	AGAP007666	CALCYPHOSINE	CALCYPHOSINE	D	7.57858	2.79624e-06	1.19444	0.189931	Y	---	---	0005509 // calcium ion binding // inferred from electronic annotation
Ag.3R.57.0_CDS_a_at	AGAP010233	INTEGRIN BETA 2 (BINT2)	INTEGRIN BETA PRECURSOR	CS	7.3994	3.2853e-06	1.32673	0.0598323	Y	0007155 // cell adhesion // inferred from electronic annotation /// 0007160 // c	0008305 // integrin complex // inferred from electronic annotation /// 0016020 /	0004872 // receptor activity // inferred from electronic annotation /// 0005488
Ag.2L.191.2_s_at	AGAP006398	UNKNOWN	Similar to 31.5 kDa midgut protein from Phlebotomus papatasi	U	7.33063	0.000159035	-1.42531	0.187417	Y	---	---	---
Ag.2L.3383.0_at	---	UNKNOWN	---	U	7.21182	1.10279e-06	1.47827	0.00797241	Y	---	---	---
Ag.UNKN.1139.0_CDS_at	---	UNKNOWN	---	U	7.04655	3.38066e-07	1.22342	0.0474462	Y	---	---	---
Ag.2R.3447.0_CDS_s_at	---	UNKNOWN	---	U	6.58836	2.81632e-06	1.02058	0.86171	Y	---	---	---
Ag.3L.2747.0_at	---	UNKNOWN	---	U	6.53079	4.18197e-07	1.53201	0.00186742	Y	---	---	---
Ag.3R.1275.0_CDS_at	AGAP009053	UNKNOWN	ENSANGT00000016495	U	6.49673	2.07913e-05	-4.00666	0.000114672	Y	---	---	---
Ag.UNKN.638.0_CDS_at	---	UNKNOWN	---	U	6.33752	2.5942e-07	1.41225	0.00331274	Y	---	---	---
Ag.UNKN.914.0_CDS_at	---	UNKNOWN	---	U	6.28454	8.00671e-05	-4.36613	0.000275174	Y	---	---	---
Ag.X.1828.0_s_at	---	UNKNOWN	---	U	6.12654	0.00118446	1.55301	0.210791	Y	---	---	---
Ag.2R.507.1_CDS_a_at	AGAP003696	aminopeptidase N	aminopeptidase N	D	5.83441	5.00805e-05	1.08469	0.653079	Y	---	---	---
Ag.UNKN.1417.0_CDS_s_at	---	UNKNOWN	---	U	5.787	5.09194e-08	1.03639	0.525873	Y	---	---	---
Ag.2L.2632.0_CDS_at	---	UNKNOWN	---	U	5.70002	5.68227e-06	1.3524	0.0412288	Y	---	---	---
Ag.3R.1834.0_CDS_at	AGAP009054	UNKNOWN	ENSANGT00000025353	U	5.17554	1.87833e-05	-1.54052	0.0186701	Y	---	---	---
Ag.2L.397.0_UTR_at	AGAP006441	Punch GTP CYCLOHYDROLASE I EC3.5.4.16 GTP CH I	GTP CYCLOHYDROLASE I EC3.5.4.16 GTP CH I	D	4.7291	0.000535725	1.36108	0.231923	Y	0046654 // tetrahydrofolate biosynthetic process // inferred from electronic ann	0005737 // cytoplasm // inferred from electronic annotation	0003934 // GTP cyclohydrolase I activity // inferred from electronic annotation
Ag.2L.1111.0_CDS_at	AGAP006690	BTB/POZ DOMAIN CONTAINING 9	BTB/POZ DOMAIN CONTAINING 9	D	4.5339	7.57888e-05	-4.91784	5.62551e-05	Y	0007155 // cell adhesion // inferred from electronic annotation	---	0005515 // protein binding // inferred from electronic annotation
Ag.2L.1092.1_a_at	AGAP006103	UNKNOWN	ENSANGT00000019735	U	4.47353	5.72435e-07	-1.52994	0.000776715	Y	---	---	---
Ag.3R.733.0_CDS_a_at	AGAP009052	membrane-associated LPS-inducible TNF alpha factor protein-like protein		I	4.43725	9.79817e-05	-1.30997	0.14968	Y	---	---	---
Ag.2R.904.0_CDS_s_at	AGAP004094	UNKNOWN	---	M	4.35142	8.25223e-06	-1.15279	0.22435	Y	---	---	0005498 // sterol carrier activity // inferred from electronic annotation
Ag.UNKN.2656.0_at	---	UNKNOWN	---	U	4.28461	3.86412e-06	3.5331	8.89083e-06	Y	---	---	---
Ag.2R.107.0_CDS_s_at	AGAP004173 /// AGAP012702	GLUTATHIONE S-TRANSFERASE	TRANSFERASE ACTIVITY	M	4.15146	0.000160536	2.99833	0.000663497	Y	---	---	0016740 // transferase activity // inferred from electronic annotation
Ag.UNKN.1813.0_CDS_s_at	---	UNKNOWN	---	U	4.14877	0.00016347	-4.33271	0.000138197	Y	---	---	---
Ag.2L.397.0_CDS_at	AGAP006441	Punch GTP CYCLOHYDROLASE I EC3.5.4.16 GTP CH I	GTP CYCLOHYDROLASE I EC3.5.4.16 GTP CH I	D	4.04674	0.00633364	1.29469	0.4771	N	0046654 // tetrahydrofolate biosynthetic process // inferred from electronic ann	0005737 // cytoplasm // inferred from electronic annotation	0003934 // GTP cyclohydrolase I activity // inferred from electronic annotation
Ag.3L.1299.0_CDS_at	AGAP010385	UNKNOWN	ENSANGT00000028720	U	4.01375	3.8142e-06	10.3041	1.77425e-07	Y	---	---	---
Ag.3R.679.0_CDS_at	AGAP009145	UNKNOWN	ENSANGT00000021513	U	3.97513	8.82542e-05	-1.21893	0.231214	Y	---	---	---
Ag.2R.507.0_CDS_a_at	---	UNKNOWN	---	U	3.94713	0.000806986	-1.00847	0.970812	Y	---	---	---
Ag.UNKN.1261.0_CDS_at	---	retrotransposon R7Ag2 DNA	retrotransposon R7Ag2 DNA	RTT	3.86897	0.000351467	-1.13359	0.527	Y	---	---	---
Ag.3R.246.0_CDS_at	AGAP009982	UNKNOWN	---	U	3.75801	0.00368919	-1.09334	0.76697	N	---	---	---
Ag.3L.1744.0_CDS_at	---	UNKNOWN	---	U	3.74299	0.0018129	2.41339	0.012156	Y	---	---	---
Ag.X.869.0_CDS_s_at	---	UNKNOWN	---	U	3.5484	0.000106055	1.30348	0.109014	Y	---	---	---
Ag.2L.874.12_at	AGAP005507	ASSOCIATED MEMBRANE VAMP	ASSOCIATED MEMBRANE VAMP	TRP	3.53992	2.57405e-07	-1.03931	0.47132	Y	0016192 // vesicle-mediated transport // inferred from electronic annotation	0016021 // integral to membrane // inferred from electronic annotation	---
Ag.3R.3573.0_at	---	UNKNOWN	---	U	3.43732	2.49786e-05	1.42408	0.0161024	Y	---	---	---
Ag.3L.129.0_CDS_a_at	AGAP011369	GELSOLIN PRECURSOR	ACTIN	CS	3.42619	9.47557e-07	1.15729	0.0533007	Y	---	---	0003779 // actin binding // inferred from electronic annotation
Ag.2R.4089.0_at	---	UNKNOWN	---	U	3.34555	0.000166699	-1.02103	0.891067	Y	---	---	---
Ag.UNKN.1005.0_CDS_s_at	---	UNKNOWN	---	U	3.23314	3.39343e-05	1.51578	0.0080646	Y	---	---	---
Ag.2R.2769.0_CDS_s_at	AGAP003313	THAP DOMAIN 4 PP238 CGI 36	THAP DOMAIN 4 PP238 CGI 36	D	3.23152	8.0858e-06	1.51985	0.00241134	Y	---	---	---
Ag.3L.1425.0_CDS_at	AGAP011063	UNKNOWN	ENSANGT00000029641	CS	3.19779	8.90347e-07	1.23243	0.0103845	Y	0006030 // chitin metabolic process // inferred from electronic annotation	0005576 // extracellular region // inferred from electronic annotation	0008061 // chitin binding // inferred from electronic annotation
Ag.2R.2469.0_CDS_at	AGAP001707	SERINE PROTEASE GD PRECURSOR EC3.4.21.- GASTRULATION DEFECTIVE	SERINE PROTEASE GD PRECURSOR EC3.4.21.- GASTRULATION DEFECTIVE	PROT	3.19506	0.000309698	1.70316	0.0145262	Y	0006508 // proteolysis // inferred from electronic annotation	---	0003824 // catalytic activity // inferred from electronic annotation /// 0004252
Ag.2L.1760.0_CDS_at	AGAP007487	UNKNOWN	ENSANGT00000025912	U	3.18959	2.62062e-05	1.60391	0.00340693	Y	---	---	---
Ag.3L.224.0_CDS_at	AGAP011805	ORNITHINE DECARBOXYLASE EC4.1.1.17 ODC	ORNITHINE DECARBOXYLASE EC4.1.1.17 ODC	M	3.12676	0.00027008	1.10245	0.53962	Y	0006596 // polyamine biosynthetic process // inferred from electronic annotation	---	0003824 // catalytic activity // inferred from electronic annotation
Ag.2R.3707.1_a_at	AGAP003713	UNKNOWN	---	U	3.08702	7.0195e-05	1.01663	0.892128	Y	---	---	---
Ag.2L.1201.0_CDS_a_at	AGAP005838	UNKNOWN	ENSANGT00000025564	U	3.05392	8.02332e-07	-1.39771	0.000784146	Y	---	---	---
Ag.X.1318.0_s_at	---	UNKNOWN	---	U	3.05011	4.74988e-05	2.9272	5.88693e-05	Y	---	---	---
Ag.3R.474.1_CDS_at	---	UNKNOWN	---	U	3.02275	4.08602e-05	-2.02408	0.000505167	Y	---	---	---
Ag.3R.699.0_UTR_at	AGAP010229	BETA UREIDOPROPIONASE EC3.5.1.6 BETA ALANINE SYNTHASE N CARBAMOYL BETA ALANINE AMIDOHYDROLASE	BETA UREIDOPROPIONASE EC3.5.1.6 BETA ALANINE SYNTHASE N CARBAMOYL BETA ALANINE AMIDOHYDROLASE	D	3.02198	3.41216e-05	-1.39336	0.0166176	Y	0006807 // nitrogen compound metabolic process // inferred from electronic annot	---	0016810 // hydrolase activity, acting on carbon-nitrogen (but not peptide) bonds
Ag.3L.1623.0_CDS_at	---	UNKNOWN	---	U	3.0082	3.48815e-06	-1.02158	0.763759	Y	---	---	---
Ag.2R.4595.0_s_at	---	UNKNOWN	---	U	2.98918	6.42342e-05	1.55107	0.00765571	Y	---	---	---
Ag.2R.939.1_a_at	AGAP003886	UNKNOWN	Proline-rich region	U	2.89041	0.000140888	1.3291	0.0619026	Y	---	---	---
Ag.3L.449.0_CDS_at	AGAP011197	FBN9	FBN9	I	2.86112	0.159999	-12.9813	0.00789473	N	---	---	---
Ag.2R.872.0_CDS_at	AGAP002216	AMBIGUOUS	ChaC	D	2.81346	0.000130029	2.06365	0.000906692	Y	---	---	---
Ag.X.1049.0_CDS_s_at	---	UNKNOWN	---	U	2.79064	0.000594434	-1.86427	0.00720441	Y	---	---	---
Ag.2L.128.0_CDS_at	AGAP006215	PROBABLE G COUPLED RECEPTOR MTH PRECURSOR METHUSELAH	PROBABLE G COUPLED RECEPTOR MTH PRECURSOR METHUSELAH	D	2.744	6.23557e-07	-1.07125	0.189265	Y	0007166 // cell surface receptor linked signal transduction // inferred from ele	0016020 // membrane // inferred from electronic annotation	0004888 // transmembrane receptor activity // inferred from electronic annotatio
Ag.3L.1389.1_a_at	AGAP010849	UNKNOWN	ENSANGT00000019019	U	2.73297	0.00612665	-1.03528	0.891334	N	---	---	---
Ag.3R.474.2_CDS_a_at	AGAP010198	RIBONUCLEOSIDE DIPHOSPHATE REDUCTASE M1 CHAIN EC1.17.4.1 RIBONUCLEOTIDE REDUCTASE LARGE CHAIN	RIBONUCLEOSIDE DIPHOSPHATE REDUCTASE M1 CHAIN EC1.17.4.1 RIBONUCLEOTIDE REDUCTASE LARGE CHAIN	M	2.73086	0.000231856	-2.40088	0.00049073	Y	0006260 // DNA replication // inferred from electronic annotation	0005971 // ribonucleoside-diphosphate reductase complex // inferred from electro	0004748 // ribonucleoside-diphosphate reductase activity // inferred from electr
Ag.3L.444.0_CDS_at	AGAP010398	DIMETHYLANILINE MONOOXYGENASE [N OXIDE FORMING] EC1.14.13.8 FLAVIN CONTAINING MONOOXYGENASE FMO DIMETHYLANILINE OXIDASE	DIMETHYLANILINE MONOOXYGENASE [N OXIDE FORMING] EC1.14.13.8 FLAVIN CONTAINING MONOOXYGENASE FMO DIMETHYLANILINE OXIDASE	TRP	2.71235	0.000227549	1.28014	0.100369	Y	---	---	0004499 // flavin-containing monooxygenase activity // inferred from electronic
Ag.3R.302.0_CDS_a_at	AGAP008578	ATP DEPENDENT RNA HELICASE	ATP DEPENDENT RNA HELICASE	RTT	2.70605	0.0175244	-1.21598	0.547106	N	0007293 // germarium-derived egg chamber formation // inferred from electronic a	---	0003676 // nucleic acid binding // inferred from electronic annotation /// 00037
Ag.X.160.0_CDS_at	AGAP000598	HIRA INTERACTING 5	HIRA INTERACTING 5	D	2.69084	0.00131256	-1.03577	0.84748	Y	0016226 // iron-sulfur cluster assembly // inferred from electronic annotation	---	0005506 // iron ion binding // inferred from electronic annotation /// 0051536 /
Ag.3L.2355.0_at	---	UNKNOWN	---	U	2.67546	0.0012954	-1.34757	0.136491	Y	---	---	---
Ag.2R.760.0_UTR_at	---	UNKNOWN	---	U	2.64661	9.57272e-06	1.03217	0.672446	Y	---	---	---
Ag.3R.1861.0_CDS_at	---	UNKNOWN	---	U	2.6449	4.43049e-05	1.89589	0.000460493	Y	---	---	---
Ag.3R.648.0_CDS_at	AGAP010145	DCE	Royaljelly dce like	I	2.60294	0.0109852	-1.00222	0.993551	N	---	---	---
Ag.2R.95.0_CDS_at	AGAP003738	AMBIGUOUS; Laccase 1 (EC 1.10.3.2). [Source:Uniprot/SPTREMBL;Acc:Q8I8Y2]	Multicopper oxidase, copper-binding site;Multicopper oxidase, type 1;Multicopper oxidase, type 2;Multicopper oxidase, type 3;von Willebrand factor, type C	D	2.58083	0.0135448	1.07657	0.797031	N	0055114 // oxidation reduction // inferred from electronic annotation	---	0005507 // copper ion binding // inferred from electronic annotation /// 0008471
Ag.2R.3325.0_CDS_s_at	---	UNKNOWN	---	U	2.55929	0.00153705	1.0239	0.894867	Y	---	---	---
Ag.3R.474.2_CDS_s_at	AGAP010198	RIBONUCLEOSIDE DIPHOSPHATE REDUCTASE M1 CHAIN EC1.17.4.1 RIBONUCLEOTIDE REDUCTASE LARGE CHAIN	RIBONUCLEOSIDE DIPHOSPHATE REDUCTASE M1 CHAIN EC1.17.4.1 RIBONUCLEOTIDE REDUCTASE LARGE CHAIN	M	2.55054	0.000329015	-2.64534	0.000266722	Y	0006260 // DNA replication // inferred from electronic annotation	0005971 // ribonucleoside-diphosphate reductase complex // inferred from electro	0004748 // ribonucleoside-diphosphate reductase activity // inferred from electr
Ag.2R.939.0_CDS_a_at	AGAP003886	UNKNOWN	Proline-rich region	U	2.55025	0.000174446	1.46098	0.0157977	Y	---	---	---
Ag.2R.4629.0_at	AGAP004174	UNKNOWN	---	U	2.54058	3.78437e-06	1.09195	0.181889	Y	---	---	---
Ag.2R.203.0_CDS_at	AGAP001498	AMBIGUOUS	ENSANGT00000011477	D	2.53649	0.000972104	1.26214	0.184652	Y	0007186 // G-protein coupled receptor protein signaling pathway // inferred from	0016021 // integral to membrane // inferred from electronic annotation	0004872 // receptor activity // inferred from electronic annotation
Ag.2R.760.0_CDS_at	AGAP002291	AMBIGUOUS	ENSANGT00000021728	M	2.53305	1.09931e-05	1.17331	0.0616518	Y	0008152 // metabolic process // inferred from electronic annotation	---	0000036 // acyl carrier activity // inferred from electronic annotation /// 0003
Ag.3R.1035.0_CDS_at	AGAP010159	DEOXYURIDINE 5' TRIPHOSPHATE NUCLEOTIDOHYDROLASE EC3.6.1.23 DUTPASE DUTP PYROPHOSPHATASE	DEOXYURIDINE 5' TRIPHOSPHATE NUCLEOTIDOHYDROLASE EC3.6.1.23 DUTPASE DUTP PYROPHOSPHATASE	M	2.51759	6.32293e-05	-2.60125	5.18485e-05	Y	0046080 // dUTP metabolic process // inferred from electronic annotation	---	0004170 // dUTP diphosphatase activity // inferred from electronic annotation //
Ag.2R.752.0_CDS_at	AGAP001701	UBIQUITIN	UBIQUITIN	D	2.51214	1.5478e-05	-1.32216	0.00883677	Y	0006464 // protein modification process // inferred from electronic annotation	---	---
Ag.3R.2686.0_at	---	UNKNOWN	---	U	2.51165	0.00556745	1.4014	0.173062	N	---	---	---
Ag.3R.2331.1_a_at	AGAP008923	UNKNOWN	---	U	2.49387	0.000195095	19.9042	1.95721e-07	Y	---	---	---
Ag.3R.957.1_CDS_a_at	AGAP008627	UNKNOWN	GCN5acetyltransf	D	2.48162	7.39201e-05	1.76024	0.00099889	Y	0008152 // metabolic process // inferred from electronic annotation	---	0008080 // N-acetyltransferase activity // inferred from electronic annotation
Ag.3L.133.0_CDS_a_at	AGAP012107	UBIQUITIN CONJUGATING ENZYME EC6.3.2.19 UBIQUITIN LIGASE UBIQUITIN CARRIER	UBIQUITIN CONJUGATING ENZYME EC6.3.2.19 UBIQUITIN LIGASE UBIQUITIN CARRIER	D	2.47143	0.000233714	-1.55455	0.00892148	Y	0043687 // post-translational protein modification // inferred from electronic a	---	0019787 // small conjugating protein ligase activity // inferred from electronic
Ag.2R.2216.0_CDS_at	AGAP002823	COFACTOR REQUIRED SP1 TRANSCRIPTIONAL ACTIVATION SUBUNIT 9 TRANSCRIPTIONAL COACTIVATOR CRSP33 RNA POLYMERASE TRANSCRIPTIONAL REGULATION MEDIATOR SUBUNIT 7 HOMOLOG HMED7 ACTIVATOR RECRUITED COFACTOR 34 KDA COMPONENT ARC34	COFACTOR REQUIRED SP1 TRANSCRIPTIONAL ACTIVATION SUBUNIT 9 TRANSCRIPTIONAL COACTIVATOR CRSP33 RNA POLYMERASE TRANSCRIPTIONAL REGULATION MEDIATOR SUBUNIT 7 HOMOLOG HMED7 ACTIVATOR RECRUITED COFACTOR 34 KDA COMPONENT ARC34	D	2.45484	0.00180221	2.16777	0.00377143	Y	0006350 // transcription // inferred from electronic annotation /// 0006355 // r	0005634 // nucleus // inferred from electronic annotation	0003713 // transcription coactivator activity // inferred from electronic annota
Ag.2L.1460.0_CDS_at	AGAP006914	FBN30	FBN	I	2.44914	5.35221e-05	1.01495	0.872092	Y	0007165 // signal transduction // inferred from electronic annotation	---	0005102 // receptor binding // inferred from electronic annotation
Ag.2R.1120.1_CDS_s_at	AGAP003464 /// AGAP012787	glycerol kinase		D	2.43724	0.000913844	-1.02268	0.883726	Y	0005975 // carbohydrate metabolic process // inferred from electronic annotation	---	0016773 // phosphotransferase activity, alcohol group as acceptor // inferred fr
Ag.2L.403.0_CDS_at	AGAP005100	VACUOLAR SORTING PROTEIN	DUF279	U	2.40835	3.56556e-05	2.18193	7.04543e-05	Y	0015031 // protein transport // inferred from electronic annotation	---	---
Ag.3L.405.0_CDS_at	AGAP010699	CHROMODOMAIN HELICASE DNA BINDING	CHROMODOMAIN HELICASE DNA BINDING	RTT	2.40293	0.00313326	1.0113	0.953346	N	---	---	0003676 // nucleic acid binding // inferred from electronic annotation /// 00036
Ag.3L.971.0_CDS_at	AGAP011361	HUS1	HUS1	D	2.40169	0.000471281	-1.01588	0.905828	Y	---	---	---
Ag.2L.2838.0_at	---	UNKNOWN	---	U	2.40052	0.000205036	1.32928	0.0408388	Y	---	---	---
Ag.2L.1441.0_CDS_at	AGAP006546	UNKNOWN	ENSANGT00000023914	U	2.39872	0.00290336	1.36775	0.134418	N	---	---	---
Ag.3L.369.0_CDS_at	AGAP010498	RNA 3' TERMINAL PHOSPHATE CYCLASE	RNA 3' TERMINAL PHOSPHATE CYCLASE	RTT	2.39444	0.000253151	1.2477	0.0991855	Y	---	---	0003824 // catalytic activity // inferred from electronic annotation
Ag.2L.1771.0_CDS_at	AGAP007651	AMBIGUOUS	RibosomalL7A	RTT	2.37264	0.00276625	1.96166	0.00890874	N	---	---	---
Ag.2L.22.0_CDS_at	AGAP004855	CLIPB13	SERINE PROTEASE CLIPB13	I	2.37216	0.00101676	1.13632	0.413333	Y	0006508 // proteolysis // inferred from electronic annotation	---	0003824 // catalytic activity // inferred from electronic annotation /// 0004252
Ag.UNKN.1422.0_CDS_s_at	---	UNKNOWN	---	U	2.35027	0.00778288	-1.05301	0.820488	N	---	---	---
Ag.2R.654.0_CDS_at	AGAP001367	GALACTOSYLGALACTOSYLXYLOSYLPROTEIN 3 BETA GLUCURONOSYLTRANSFERASE EC2.4.1.135 BETA 1 3 GLUCURONYLTRANSFERASE GLUCURONOSYLTRANSFERASE GLCAT UDP BETA 1 3 GLUCURONYLTRANSFERASE GLCUAT	GALACTOSYLGALACTOSYLXYLOSYLPROTEIN 3 BETA GLUCURONOSYLTRANSFERASE EC2.4.1.135 BETA 1 3 GLUCURONYLTRANSFERASE GLUCURONOSYLTRANSFERASE GLCAT UDP BETA 1 3 GLUCURONYLTRANSFERASE GLCUAT	D	2.34525	0.0257669	-1.00696	0.981658	N	---	0016020 // membrane // inferred from electronic annotation	0015018 // galactosylgalactosylxylosylprotein 3-beta-glucuronosyltransferase act
Ag.3L.1125.0_CDS_at	AGAP011059	UNKNOWN	ENSANGT00000019785	U	2.32811	0.000475587	1.59634	0.00905046	Y	---	---	---
Ag.2L.449.1_CDS_at	AGAP006353	HISTIDINE TRIAD NUCLEOTIDE BINDING 1 ADENOSINE 5' MONOPHOSPHORAMIDASE KINASE C INHIBITOR 1 KINASE C INTERACTING 1 PKCI 1	HISTIDINE TRIAD NUCLEOTIDE BINDING 1 ADENOSINE 5' MONOPHOSPHORAMIDASE KINASE C INHIBITOR 1 KINASE C INTERACTING 1 PKCI 1	D	2.32566	9.03692e-06	2.3459	8.51336e-06	Y	---	---	0003824 // catalytic activity // inferred from electronic annotation
Ag.2R.3428.0_CDS_at	AGAP003447	NBP2b protein	NBP2b protein	U	2.3231	3.9279e-05	2.41223	3.05537e-05	Y	---	---	---
Ag.UNKN.1005.1_at	---	UNKNOWN	---	U	2.32182	0.00139094	1.04169	0.795339	Y	---	---	---
Ag.X.1096.0_CDS_s_at	AGAP011294	defensin (Def) gene	Immune peptide	I	2.30819	5.42202e-09	1.0004	0.982231	Y	---	---	---
Ag.2R.566.0_CDS_at	---	UNKNOWN	---	U	2.3001	0.00218524	1.26683	0.196471	N	---	---	---
Ag.3L.700.0_CDS_at	AGAP010580	UNKNOWN	ENSANGT00000016239	U	2.29476	0.00370389	1.25129	0.261047	N	---	---	---
Ag.3R.60.0_CDS_a_at	AGAP008368	TEP2	TEP2	I	2.29083	0.000878661	-1.63963	0.0107932	Y	---	0005615 // extracellular space // inferred from electronic annotation	0004866 // endopeptidase inhibitor activity // inferred from electronic annotati
Ag.2R.850.0_UTR_s_at	AGAP003331	UNKNOWN	---	U	2.27132	0.00275225	-1.50769	0.05014	N	0008152 // metabolic process // inferred from electronic annotation /// 0019509	---	0003824 // catalytic activity // inferred from electronic annotation /// 0043874
Ag.3R.470.0_CDS_at	AGAP009660	ADENYLATE KINASE ISOENZYME EC2.7.4.3 ATP AMP TRANSPHOSPHORYLASE	ADENYLATE KINASE ISOENZYME EC2.7.4.3 ATP AMP TRANSPHOSPHORYLASE	D	2.2691	0.000324296	15.6308	2.92129e-07	Y	0006139 // nucleobase, nucleoside, nucleotide and nucleic acid metabolic process	---	0005524 // ATP binding // inferred from electronic annotation /// 0019205 // nuc
Ag.3R.474.0_CDS_a_at	AGAP010198	RIBONUCLEOSIDE DIPHOSPHATE REDUCTASE M1 CHAIN EC1.17.4.1 RIBONUCLEOTIDE REDUCTASE LARGE CHAIN	RIBONUCLEOSIDE DIPHOSPHATE REDUCTASE M1 CHAIN EC1.17.4.1 RIBONUCLEOTIDE REDUCTASE LARGE CHAIN	M	2.26709	4.38015e-05	-2.12404	7.0327e-05	Y	0006260 // DNA replication // inferred from electronic annotation	0005971 // ribonucleoside-diphosphate reductase complex // inferred from electro	0004748 // ribonucleoside-diphosphate reductase activity // inferred from electr
Ag.3L.342.0_CDS_a_at	AGAP011245	ICLN	ICLN	TRP	2.25872	0.000183522	-1.60592	0.00319763	Y	---	---	---
Ag.3R.561.0_CDS_at	AGAP010220	PROLIFERATING CELL NUCLEAR ANTIGEN PCNA	PROLIFERATING CELL NUCLEAR ANTIGEN PCNA	D	2.2585	5.38338e-05	-1.67572	0.000675281	Y	0006275 // regulation of DNA replication // inferred from electronic annotation	0005634 // nucleus // inferred from electronic annotation /// 0043626 // PCNA co	0003677 // DNA binding // inferred from electronic annotation /// 0030337 // DNA
Ag.2L.605.0_CDS_at	AGAP005080	RIBULOSE PHOSPHATE 3 EPIMERASE EC5.1.3.1 RIBULOSE 5 PHOSPHATE EPIMERASE	RIBULOSE PHOSPHATE 3 EPIMERASE EC5.1.3.1 RIBULOSE 5 PHOSPHATE EPIMERASE	M	2.24175	2.95985e-06	-1.13082	0.0440328	Y	0005975 // carbohydrate metabolic process // inferred from electronic annotation	---	0003824 // catalytic activity // inferred from electronic annotation /// 0004750
Ag.2L.41.0_CDS_at	AGAP004975	PPO3	PPO3	I	2.23474	0.0202054	-1.27885	0.374677	N	0006810 // transport // inferred from electronic annotation /// 0008152 // metab	---	0005344 // oxygen transporter activity // inferred from electronic annotation //
Ag.3L.1334.0_CDS_at	---	UNKNOWN	---	U	2.22686	0.0374102	1.08611	0.792772	N	---	---	---
Ag.UNKN.1247.0_CDS_s_at	AGAP003900 /// AGAP012705	UNKNOWN	---	U	2.22075	8.52026e-06	1.15188	0.0485151	Y	0042773 // ATP synthesis coupled electron transport // inferred from electronic	0005743 // mitochondrial inner membrane // inferred from electronic annotation	0008137 // NADH dehydrogenase (ubiquinone) activity // inferred from electronic
Ag.3L.1029.1_CDS_a_at	AGAP011966	PROBABLE HELICASE LODESTAR	PROBABLE HELICASE LODESTAR	RTT	2.21006	3.18291e-05	1.149	0.099841	Y	---	---	0003676 // nucleic acid binding // inferred from electronic annotation /// 00036
Ag.2R.1645.0_CDS_at	AGAP001342	UNKNOWN	ENSANGT00000016862	U	2.20264	0.000223581	1.2535	0.0654089	Y	---	---	---
Ag.2L.2568.0_CDS_at	AGAP006237	NEGATIVE ELONGATION FACTOR E	NEGATIVE ELONGATION FACTOR E	D	2.18999	0.000508468	1.47482	0.0153404	Y	---	---	0000166 // nucleotide binding // inferred from electronic annotation /// 0003676
Ag.2R.1842.0_CDS_at	AGAP001796	UNKNOWN	ENSANGT00000018456	U	2.17357	8.56773e-05	-1.01038	0.905276	Y	0006412 // translation // inferred from electronic annotation /// 0006470 // pro	---	0004045 // aminoacyl-tRNA hydrolase activity // inferred from electronic annotat
Ag.3R.366.0_CDS_at	AGAP008495	BIS 5' NUCLEOSYL TETRAPHOSPHATASE [ASYMMETRICAL] EC3.6.1.17 DIADENOSINE 5' 5''' P1 P4 TETRAPHOSPHATE ASYMMETRICAL HYDROLASE DIADENOSINE TETRAPHOSPHATASE AP4A HYDROLASE AP4AASE	BIS 5' NUCLEOSYL TETRAPHOSPHATASE [ASYMMETRICAL] EC3.6.1.17 DIADENOSINE 5' 5''' P1 P4 TETRAPHOSPHATE ASYMMETRICAL HYDROLASE DIADENOSINE TETRAPHOSPHATASE AP4A HYDROLASE AP4AASE	D	2.17244	0.000313032	-1.08698	0.456691	Y	---	---	0008796 // bis(5'-nucleosyl)-tetraphosphatase activity // inferred from electron
Ag.2R.2282.0_CDS_at	AGAP003676	RAD50	RAD50	RTT	2.16972	1.59114e-05	1.41811	0.00132595	Y	0006281 // DNA repair // inferred from electronic annotation	0005694 // chromosome // inferred from electronic annotation /// 0030870 // Mre1	0004518 // nuclease activity // inferred from electronic annotation /// 0005524
Ag.2R.2002.0_CDS_at	AGAP003707	UNKNOWN	DUF701	U	2.16766	0.000558489	-1.16575	0.235495	Y	---	---	---
Ag.3R.36.0_CDS_s_at	AGAP007940	RETICULON	RETICULON	D	2.16459	1.82548e-05	-1.97092	3.85152e-05	Y	---	0005783 // endoplasmic reticulum // inferred from electronic annotation	---
Ag.2R.2259.0_CDS_at	AGAP003344	UNKNOWN	PUA	U	2.16427	2.83624e-05	-1.45179	0.00155995	Y	---	---	0003723 // RNA binding // inferred from electronic annotation
Ag.X.393.0_CDS_at	AGAP000496	UNKNOWN	ENSANGT00000019475	U	2.15946	0.000197739	1.27818	0.0427002	Y	---	---	---
Ag.2R.5106.0_at	---	UNKNOWN	---	U	2.15905	0.0110549	-1.64914	0.0566748	N	---	---	---
Ag.3L.1312.0_CDS_s_at	---	UNKNOWN	---	U	2.15684	0.0180583	1.33993	0.265726	N	---	---	---
Ag.UNKN.2190.0_CDS_s_at	AGAP003367 /// AGAP012823	UNKNOWN	---	U	2.1524	5.92159e-07	1.18646	0.00275358	Y	---	---	---
Ag.3R.2251.0_CDS_at	AGAP008623	UNKNOWN	---	U	2.14688	0.000937126	-1.04136	0.75978	Y	---	---	---
Ag.2R.3528.0_CDS_s_at	---	UNKNOWN	---	U	2.13232	0.0240194	-1.14957	0.600767	N	---	---	---
Ag.UNKN.2345.0_at	---	UNKNOWN	---	U	2.12496	0.000490122	1.28806	0.0620969	Y	---	---	---
Ag.2R.654.0_UTR_at	AGAP001367	GALACTOSYLGALACTOSYLXYLOSYLPROTEIN 3 BETA GLUCURONOSYLTRANSFERASE EC2.4.1.135 BETA 1 3 GLUCURONYLTRANSFERASE GLUCURONOSYLTRANSFERASE GLCAT UDP BETA 1 3 GLUCURONYLTRANSFERASE GLCUAT	GALACTOSYLGALACTOSYLXYLOSYLPROTEIN 3 BETA GLUCURONOSYLTRANSFERASE EC2.4.1.135 BETA 1 3 GLUCURONYLTRANSFERASE GLUCURONOSYLTRANSFERASE GLCAT UDP BETA 1 3 GLUCURONYLTRANSFERASE GLCUAT	D	2.12436	0.000397806	-1.04801	0.674854	Y	---	0016020 // membrane // inferred from electronic annotation	0015018 // galactosylgalactosylxylosylprotein 3-beta-glucuronosyltransferase act
Ag.3L.317.0_CDS_at	AGAP010582	ATP BINDING CASSETTE SUB FAMILY A MEMBER ATP BINDING CASSETTE TRANSPORTER ATP BINDING CASSETTE	ATP BINDING CASSETTE SUB FAMILY A MEMBER ATP BINDING CASSETTE TRANSPORTER ATP BINDING CASSETTE	TRP	2.11637	0.00349521	-1.34852	0.112926	N	---	---	0000166 // nucleotide binding // inferred from electronic annotation /// 0005524
Ag.3R.1036.0_CDS_at	AGAP010177	UNKNOWN	ENSANGT00000012334	RTT	2.11545	1.94366e-05	-1.5689	0.000345182	Y	---	---	---
Ag.3R.594.0_CDS_at	AGAP009687	U6 SNRNA ASSOCIATED SM LSM4	U6 SNRNA ASSOCIATED SM LSM4	RTT	2.11247	0.0032652	-3.1753	0.00033978	Y	---	---	---
Ag.2R.1597.0_CDS_s_at	AGAP003697 /// AGAP003699	UNKNOWN	---	U	2.10925	0.00152622	1.01072	0.939994	Y	0005975 // carbohydrate metabolic process // inferred from electronic annotation	---	0016758 // transferase activity, transferring hexosyl groups // inferred from el
Ag.3L.511.0_CDS_at	AGAP012399	MALTASE PRECURSOR EC3.2.1.20	MALTASE PRECURSOR EC3.2.1.20	M	2.10906	0.0414116	1.13611	0.673778	N	---	---	---
Ag.2L.2856.0_at	---	UNKNOWN	---	U	2.10392	0.000759042	1.21324	0.153874	Y	---	---	---
Ag.2L.612.0_CDS_at	AGAP005800	DNA REPLICATION LICENSING FACTOR	DNA REPLICATION LICENSING FACTOR	RTT	2.10333	5.63253e-05	-1.01257	0.871434	Y	0006270 // DNA replication initiation // inferred from electronic annotation	0005634 // nucleus // inferred from electronic annotation	0000166 // nucleotide binding // inferred from electronic annotation /// 0003677
Ag.2L.383.0_CDS_a_at	AGAP006670	GAMMA GLUTAMYL HYDROLASE PRECURSOR EC3.4.19.9 GAMMA GLU X CARBOXYPEPTIDASE CONJUGASE GH	GAMMA GLUTAMYL HYDROLASE PRECURSOR EC3.4.19.9 GAMMA GLU X CARBOXYPEPTIDASE CONJUGASE GH	M	2.09216	3.37192e-05	1.19457	0.038184	Y	0006541 // glutamine metabolic process // inferred from electronic annotation	---	0003824 // catalytic activity // inferred from electronic annotation /// 0008242
Ag.UNKN.2214.0_at	AGAP012532	UNKNOWN	---	U	2.08432	0.0259043	-2.00061	0.032118	N	---	---	---
Ag.2R.325.0_CDS_a_at	AGAP002534	DIHYDROPTERIDINE REDUCTASE EC1.5.1.34 HDHPR QUINOID DIHYDROPTERIDINE REDUCTASE	DIHYDROPTERIDINE REDUCTASE EC1.5.1.34 HDHPR QUINOID DIHYDROPTERIDINE REDUCTASE	D	2.08413	3.11786e-06	1.03692	0.445402	Y	0008152 // metabolic process // inferred from electronic annotation	---	0003824 // catalytic activity // inferred from electronic annotation /// 0005488
Ag.2R.2411.0_CDS_at	AGAP001357	BETA CATENIN 1 NUCLEAR ASSOCIATED NAP	BETA CATENIN 1 NUCLEAR ASSOCIATED NAP	D	2.08261	0.000956231	1.75367	0.00368591	Y	---	---	0005488 // binding // inferred from electronic annotation
Ag.X.292.0_CDS_at	AGAP000287	NADP DEPENDENT LEUKOTRIENE B4 12 HYDROXYDEHYDROGENASE EC1.3.1.74	NADP DEPENDENT LEUKOTRIENE B4 12 HYDROXYDEHYDROGENASE EC1.3.1.74	RSM	2.08227	0.025262	1.65567	0.0880205	N	0008152 // metabolic process // inferred from electronic annotation /// 0055114	---	0003824 // catalytic activity // inferred from electronic annotation /// 0005488
Ag.2L.428.0_CDS_a_at	AGAP006789	UNKNOWN	MIT	U	2.07475	3.23892e-05	-1.33262	0.00479935	Y	---	---	---
Ag.3R.36.1_UTR_s_at	AGAP007940	RETICULON	RETICULON	D	2.07449	0.000182176	-2.08921	0.000172649	Y	---	0005783 // endoplasmic reticulum // inferred from electronic annotation	---
Ag.2L.2797.0_CDS_at	AGAP007583	UNKNOWN	ENSANGT00000010752	U	2.07316	0.000648306	-2.21577	0.000405008	Y	---	0005576 // extracellular region // inferred from electronic annotation	---
Ag.3L.1104.0_CDS_at	AGAP010721	CRIPT	CRIPT	D	2.05975	0.0018518	1.16949	0.295562	Y	---	---	---
Ag.UNKN.2322.0_s_at	---	RT1 retroposon	RT1 retroposon	RTT	2.0551	0.0121409	-1.4649	0.109296	N	---	---	---
Ag.3L.1213.0_CDS_a_at	AGAP011845	HISTONE H2A	HISTONE H2A	RTT	2.05259	1.16677e-05	-1.89054	2.36081e-05	Y	0006334 // nucleosome assembly // inferred from electronic annotation	0000786 // nucleosome // inferred from electronic annotation /// 0005634 // nucl	0003677 // DNA binding // inferred from electronic annotation
Ag.3R.210.0_CDS_at	AGAP009651	ANTIGEN	ANTIGEN	D	2.04626	0.000135537	-1.59251	0.0013915	Y	---	0016021 // integral to membrane // inferred from electronic annotation	---
Ag.2L.2250.1_a_at	AGAP007569	UNKNOWN	ENSANGT00000025775	U	2.04363	2.21758e-05	-1.04939	0.455695	Y	---	---	---
Ag.2L.2627.1_a_at	AGAP006604	U6 SNRNA ASSOCIATED SM LSM5	U6 SNRNA ASSOCIATED SM LSM5	RTT	2.04083	0.000100407	1.37809	0.00650103	Y	---	---	---
Ag.3L.442.0_CDS_s_at	AGAP012235	PREFOLDIN SUBUNIT 6;	Prefoldin beta-like	D	2.04061	0.000507913	1.22287	0.104805	Y	0006457 // protein folding // inferred from electronic annotation	0016272 // prefoldin complex // inferred from electronic annotation	0051082 // unfolded protein binding // inferred from electronic annotation
Ag.2R.1936.0_CDS_at	AGAP003085	SPLICING FACTOR 3A SUBUNIT 3 SPLICEOSOME ASSOCIATED 61 SAP 61 S	SPLICING FACTOR 3A SUBUNIT 3 SPLICEOSOME ASSOCIATED 61 SAP 61 S	RTT	2.03976	0.00338726	1.772	0.00941983	N	0009566 // fertilization // inferred from electronic annotation	0005622 // intracellular // inferred from electronic annotation /// 0005634 // n	0003676 // nucleic acid binding // inferred from electronic annotation /// 00082
Ag.2L.569.0_CDS_at	AGAP007670	U2 SMALL NUCLEAR RIBONUCLEOPROTEIN A' U2 SNRNP A'	U2 SMALL NUCLEAR RIBONUCLEOPROTEIN A' U2 SNRNP A'	RTT	2.03544	0.00114193	1.15182	0.291875	Y	---	---	0005515 // protein binding // inferred from electronic annotation
Ag.2L.386.0_CDS_a_at	AGAP007621	UNKNOWN	Cytochrome c oxidase subunit VIIc	RSM	2.02736	5.20301e-06	1.23471	0.00401071	Y	---	---	0004129 // cytochrome-c oxidase activity // inferred from electronic annotation
Ag.3L.2127.0_at	---	UNKNOWN	---	U	2.02161	0.0174535	-1.17412	0.486521	N	---	---	---
Ag.2R.1236.0_CDS_at	AGAP001232	ALPHA 1 3 MANNOSYLTRANSFERASE ALG2 EC2.4.1.- GDP MAN:MAN 1 GLCNAC 2 PP DOLICHOL MANNOSYLTRANSFERASE	ALPHA 1 3 MANNOSYLTRANSFERASE ALG2 EC2.4.1.- GDP MAN:MAN 1 GLCNAC 2 PP DOLICHOL MANNOSYLTRANSFERASE	M	2.02133	0.000207654	1.59628	0.00183533	Y	0009058 // biosynthetic process // inferred from electronic annotation	0005811 // lipid particle // inferred from electronic annotation	---
Ag.3R.2805.0_at	AGAP007884	DPY 30;	Dpy-30	D	2.02124	0.00623331	-1.18518	0.358569	N	---	---	---
Ag.3L.1135.0_CDS_a_at	AGAP011107	AMBIGUOUS	Thiored,Glutaredoxin,Thioredoxdom2	RSM	2.01619	5.97635e-06	-1.1696	0.0162635	Y	0045454 // cell redox homeostasis // inferred from electronic annotation	---	0009055 // electron carrier activity // inferred from electronic annotation ///
Ag.3R.1065.0_CDS_a_at	AGAP008336	PHOSPHATASE METHYLESTERASE 1 EC3.1.1.- PME 1	PHOSPHATASE METHYLESTERASE 1 EC3.1.1.- PME 1	M	2.0155	0.000396522	1.00372	0.971307	Y	0008152 // metabolic process // inferred from electronic annotation	---	0016787 // hydrolase activity // inferred from electronic annotation
Ag.3L.395.0_CDS_at	AGAP012041	UNKNOWN	ENSANGT00000015817	U	2.00418	3.08578e-05	1.1475	0.0692525	Y	0006355 // regulation of transcription, DNA-dependent // inferred from electroni	---	0003677 // DNA binding // inferred from electronic annotation /// 0003713 // tra
Ag.3R.2139.0_CDS_at	---	C10 protein		U	2.00004	0.000751284	-1.03634	0.756979	Y	---	---	---
Ag.3R.22.0_CDS_at	AGAP009193	GLUTATHIONE S TRANSFERASE EC2.5.1.18 GST CLASS THETA	GLUTATHIONE S TRANSFERASE EC2.5.1.18 GST CLASS THETA	RSM	1.98505	0.00146771	-2.80541	0.000162928	Y	---	---	0016740 // transferase activity // inferred from electronic annotation
Ag.2R.1015.0_CDS_a_at	AGAP001656	CGI 96 B 3	CGI 96 B 3	D	1.98451	0.00010104	2.05735	7.56028e-05	Y	---	---	---
Ag.3L.1838.0_CDS_at	AGAP011132	UNKNOWN	ENSANGT00000012583	U	1.97768	0.00132351	2.51999	0.000260063	Y	---	---	---
Ag.3L.219.0_UTR_a_at	---	UNKNOWN	---	U	1.97445	0.000250123	2.40335	6.01492e-05	Y	---	---	---
Ag.X.8.0_CDS_a_at	AGAP000693	CEC1	ENSANGT00000011957	I	1.94105	0.340627	-5.96557	0.0317113	N	0006805 // xenobiotic metabolic process // inferred from electronic annotation /	0005576 // extracellular region // inferred from electronic annotation	---
Ag.3L.995.0_CDS_at	AGAP011568	ADP RIBOSYLATION FACTOR BINDING GOLGI LOCALIZED GAMMA EAR CONTAINING ARF BINDING GAMMA ADAPTIN RELATED	ADP RIBOSYLATION FACTOR BINDING GOLGI LOCALIZED GAMMA EAR CONTAINING ARF BINDING GAMMA ADAPTIN RELATED	D	1.9295	0.0112644	2.19181	0.00505316	N	0006886 // intracellular protein transport // inferred from electronic annotatio	0005622 // intracellular // inferred from electronic annotation /// 0030117 // m	0005515 // protein binding // inferred from electronic annotation
Ag.2R.436.0_CDS_s_at	AGAP003728	METHYLTRANSFERASE WBSCR22 EC_2.1.1.- WILLIAMS BEUREN SYNDROME CHROMOSOME REGION 22;	Methyltransferase type 11;Methyltransferase type 12;SAM (and some other nucleotide) binding motif;Site-specific DNA-methyltransferase (cytosine-N4-specific)	D	1.90379	6.23702e-05	2.02308	3.72327e-05	Y	0008152 // metabolic process // inferred from electronic annotation	---	0008168 // methyltransferase activity // inferred from electronic annotation
Ag.2R.32.0_CDS_a_at	AGAP001589	UNKNOWN	IF-2B	RTT	1.90142	2.21413e-05	-2.03677	1.22739e-05	Y	0044237 // cellular metabolic process // inferred from electronic annotation ///	---	0003743 // translation initiation factor activity // inferred from electronic an
Ag.2L.822.0_CDS_at	AGAP006175	UNKNOWN	ZnfHIT,NLSBP	U	1.85948	0.00841451	2.00955	0.00489148	N	---	---	---
Ag.2R.797.0_CDS_at	---	UNKNOWN	---	U	1.85241	0.000424605	2.48271	4.83753e-05	Y	---	---	---
Ag.2R.3767.0_at	---	UNKNOWN	---	U	1.84978	0.0115595	-3.95409	0.000201341	Y	---	---	---
Ag.3R.1746.0_CDS_at	AGAP008624	UNKNOWN	ENSANGT00000013313	U	1.84643	7.51276e-06	2.45529	7.92348e-07	Y	---	---	---
Ag.2R.519.0_CDS_a_at	AGAP004063	VITAMIN D3 RECEPTOR INTERACTING COMPLEX 36 KDA COMPONENT DRIP36 ACTIVATOR RECRUITED COFACTOR 36 KDA COMPONENT ARC36 TRAP/SMCC/PC2 SUBUNIT P36 SUBUNIT	VITAMIN D3 RECEPTOR INTERACTING COMPLEX 36 KDA COMPONENT DRIP36 ACTIVATOR RECRUITED COFACTOR 36 KDA COMPONENT ARC36 TRAP/SMCC/PC2 SUBUNIT P36 SUBUNIT	D	1.8382	0.00105586	2.16234	0.000296936	Y	0006350 // transcription // inferred from electronic annotation /// 0006355 // r	0000119 // mediator complex // inferred from electronic annotation /// 0005634 /	0003713 // transcription coactivator activity // inferred from electronic annota
Ag.2R.557.0_CDS_at	AGAP002218	39S RIBOSOMAL L47 MITOCHONDRIAL PRECURSOR L47MT MRP L47	39S RIBOSOMAL L47 MITOCHONDRIAL PRECURSOR L47MT MRP L47	RSM	1.83394	1.58044e-05	2.24304	2.95241e-06	Y	0006412 // translation // inferred from electronic annotation	0005761 // mitochondrial ribosome // inferred from electronic annotation	0003735 // structural constituent of ribosome // inferred from electronic annota
Ag.2R.662.1_at	---	UNKNOWN	---	U	1.82183	0.0036146	2.17693	0.000971483	Y	---	---	---
Ag.3R.2331.0_CDS_at	AGAP008923	UNKNOWN	---	U	1.81525	0.00185784	11.2807	6.65222e-07	Y	---	---	---
Ag.2L.1018.0_CDS_at	AGAP007326	UNKNOWN	snRNPSm	D	1.80804	0.014053	4.3654	0.00014293	Y	---	---	---
Ag.2R.1344.0_CDS_a_at	---	fatty acyl-CoA elongase	fatty acyl-CoA elongase	M	1.72737	0.00152374	-2.44576	0.000106005	Y	---	---	---
Ag.2R.1186.0_CDS_at	AGAP002664	SUBUNIT	SUBUNIT	U	1.72434	0.130509	2.15997	0.0481364	N	0006350 // transcription // inferred from electronic annotation /// 0006355 // r	0000119 // mediator complex // inferred from electronic annotation /// 0005634 /	---
Ag.3R.26.0_CDS_at	AGAP009194	GLUTATHIONE S TRANSFERASE EC2.5.1.18 GST CLASS THETA	GLUTATHIONE S TRANSFERASE EC2.5.1.18 GST CLASS THETA	RSM	1.696	1.50543e-05	-3.01091	1.96534e-07	Y	---	---	0016740 // transferase activity // inferred from electronic annotation
Ag.2R.1680.0_CDS_at	AGAP002072	UNKNOWN	ENSANGT00000026348	U	1.68351	0.0252386	3.16	0.000610185	Y	---	---	---
Ag.2R.1037.0_CDS_at	AGAP002893	MITOCHONDRIAL RIBOSOMAL S23 S23MT MRP S23	MITOCHONDRIAL RIBOSOMAL S23 S23MT MRP S23	RSM	1.67135	8.01259e-05	2.1626	7.6747e-06	Y	---	---	---
Ag.UNKN.1759.0_CDS_s_at	AGAP000910 /// AGAP001066	UNKNOWN	---	U	1.66954	0.0239265	2.33335	0.00254272	N	---	---	---
Ag.X.278.0_CDS_at	AGAP000543	UNKNOWN	VKOR domain	U	1.66386	0.0067072	-2.00665	0.00145481	Y	---	---	---
Ag.3L.1426.0_CDS_at	AGAP011080	UNKNOWN	ENSANGT00000029342	M	1.6532	0.000139521	2.11941	1.40272e-05	Y	0033014 // tetrapyrrole biosynthetic process // inferred from electronic annotat	---	0004418 // hydroxymethylbilane synthase activity // inferred from electronic ann
Ag.2R.838.0_CDS_a_at	AGAP002412	39S RIBOSOMAL L45 MITOCHONDRIAL PRECURSOR L45MT MRP L45	39S RIBOSOMAL L45 MITOCHONDRIAL PRECURSOR L45MT MRP L45	RSM	1.64524	0.000786459	2.13383	7.78108e-05	Y	0006886 // intracellular protein transport // inferred from electronic annotatio	0005744 // mitochondrial inner membrane presequence translocase complex // infer	0015450 // P-P-bond-hydrolysis-driven protein transmembrane transporter activity
Ag.3R.800.0_CDS_at	AGAP008707	HYDROXYINDOLE O METHYLTRANSFERASE EC2.1.1.4 HIOMT ACETYLSEROTONIN O METHYLTRANSFERASE ASMT	HYDROXYINDOLE O METHYLTRANSFERASE EC2.1.1.4 HIOMT ACETYLSEROTONIN O METHYLTRANSFERASE ASMT	D	1.62582	0.165185	3.44348	0.00696053	N	---	0005737 // cytoplasm // inferred from electronic annotation	---
Ag.2R.596.0_CDS_at	AGAP004064	RNA binding protein NOB1	RNA binding protein NOB1	RTT	1.62393	0.000176174	4.3718	2.70968e-07	Y	---	---	---
Ag.2R.3115.0_CDS_s_at	---	UNKNOWN	---	U	1.62278	0.00823275	2.36812	0.000458767	Y	---	---	---
Ag.2R.401.0_CDS_a_at	AGAP003463	UNKNOWN	ENSANGT00000014322	U	1.62272	0.00179818	2.00132	0.000265892	Y	---	---	---
Ag.2R.1853.0_CDS_at	AGAP001994	AMBIGUOUS	Prichextensn,HMG12box	D	1.61787	0.0492079	2.28532	0.00553806	N	---	0005634 // nucleus // inferred from electronic annotation	0003677 // DNA binding // inferred from electronic annotation
Ag.2R.1361.0_CDS_at	AGAP001195	80 KDA NUCLEAR CAP BINDING NCBP 80 KDA SUBUNIT CBP80;		D	1.61656	0.00757054	2.09249	0.000910334	Y	0016070 // RNA metabolic process // inferred from electronic annotation	---	0005488 // binding // inferred from electronic annotation /// 0005515 // protein
Ag.3L.1629.0_CDS_s_at	AGAP012078 /// AGAP012082	mitochondrial peptide	REDOX/STRESS/MIT	RSM	1.61374	0.023547	2.29279	0.00196134	Y	0006415 // translational termination // inferred from electronic annotation	0005737 // cytoplasm // inferred from electronic annotation	0003747 // translation release factor activity // inferred from electronic annot
Ag.3L.378.0_CDS_at	AGAP011119	Lysozyme i-1	ENSANGT00000012674	I	1.60637	0.00487148	-2.40605	0.000197815	Y	---	0016020 // membrane // inferred from electronic annotation	0003796 // lysozyme activity // inferred from electronic annotation
Ag.2L.300.6_a_at	AGAP005524	CALCIUM AND INTEGRIN BINDING 1 CALMYRIN DNA PKCS INTERACTING KINASE INTERACTING KIP CIB	CALCIUM AND INTEGRIN BINDING 1 CALMYRIN DNA PKCS INTERACTING KINASE INTERACTING KIP CIB	D	1.59885	0.000885734	2.33013	3.369e-05	Y	---	---	---
Ag.2R.827.0_CDS_at	AGAP001526	SERINE THREONINE-PROTEIN KINASE RIO2	RIO1UNK	D	1.59675	0.017538	2.11176	0.00204185	Y	0006468 // protein amino acid phosphorylation // inferred from electronic annota	---	0004674 // protein serine/threonine kinase activity // inferred from electronic
Ag.2L.2545.0_CDS_at	AGAP006092	CIRHIN	CIRHIN	D	1.59662	0.0829242	3.10004	0.00239052	Y	---	---	---
Ag.3L.836.0_CDS_at	---	elongation factor 2	elongation factor 2	RTT	1.5815	0.000305498	2.12504	1.82652e-05	Y	---	---	---
Ag.2R.732.0_CDS_at	AGAP004056	UNKNOWN	ENSANGT00000011195	U	1.58114	0.0967259	-2.04492	0.0218962	N	---	---	---
Ag.2R.636.0_CDS_a_at	AGAP001810	DNAJ HOMOLOG SUBFAMILY B MEMBER 12	DNAJ HOMOLOG SUBFAMILY B MEMBER 12	RSM	1.57084	0.0236835	2.10941	0.00251227	Y	0006457 // protein folding // inferred from electronic annotation	---	0031072 // heat shock protein binding // inferred from electronic annotation ///
Ag.X.8.1_a_at	AGAP000693	CEC1	ENSANGT00000011957	I	1.57017	0.48948	-6.25356	0.0243058	N	0006805 // xenobiotic metabolic process // inferred from electronic annotation /	0005576 // extracellular region // inferred from electronic annotation	---
Ag.2R.878.0_CDS_at	AGAP002394	DNA DIRECTED RNA POLYMERASE III 62 KDA POLYPEPTIDE EC2.7.7.6 RNA POLYMERASE C SUBUNIT 3 RPC3 RNA POLYMERASE III C62 SUBUNIT	DNA DIRECTED RNA POLYMERASE III 62 KDA POLYPEPTIDE EC2.7.7.6 RNA POLYMERASE C SUBUNIT 3 RPC3 RNA POLYMERASE III C62 SUBUNIT	RTT	1.5628	0.0175759	2.08464	0.00176285	Y	0006350 // transcription // inferred from electronic annotation	---	0003677 // DNA binding // inferred from electronic annotation /// 0003899 // DNA
Ag.2R.384.1_a_at	AGAP002521	DEHYDROGENASE/REDUCTASE SDR FAMILY MEMBER 4 EC1.1.1.184 NADPH DEPENDENT CARBONYL REDUCTASE/NADP RETINOL DEHYDROGENASE CR PHCR PEROXISOMAL SHORT CHAIN ALCOHOL DEHYDROGENASE NADPH DEPENDENT RETINOL DEHYDROGENASE/REDUCTASE NDRD	DEHYDROGENASE/REDUCTASE SDR FAMILY MEMBER 4 EC1.1.1.184 NADPH DEPENDENT CARBONYL REDUCTASE/NADP RETINOL DEHYDROGENASE CR PHCR PEROXISOMAL SHORT CHAIN ALCOHOL DEHYDROGENASE NADPH DEPENDENT RETINOL DEHYDROGENASE/REDUCTASE NDRD	RSM	1.54345	0.00415004	-2.41025	9.89099e-05	Y	0008152 // metabolic process // inferred from electronic annotation	---	0003824 // catalytic activity // inferred from electronic annotation /// 0005488
Ag.3R.1782.0_CDS_at	---	UNKNOWN	---	U	1.54058	0.0013599	15.1408	3.43488e-08	Y	---	---	---
Ag.2R.1251.0_CDS_s_at	AGAP001664 /// AGAP001665 /// AGAP001666 /// AGAP001667 /// AGAP001668 /// AGAP0	cuticular protein	RR-2 family	CS	1.53771	0.109552	4.87683	0.000453116	Y	---	---	0042302 // structural constituent of cuticle // inferred from electronic annotat
Ag.2L.788.0_CDS_at	AGAP007511	DEAD BOX 54 EC3.6.1.-	DEAD BOX 54 EC3.6.1.-	RTT	1.48687	0.0125402	2.29556	0.000319592	Y	---	0005634 // nucleus // inferred from electronic annotation	0003676 // nucleic acid binding // inferred from electronic annotation /// 00037
Ag.2R.1378.0_CDS_at	AGAP001879	CROOKED NECK 1 CROOKED NECK HOMOLOG	CROOKED NECK 1 CROOKED NECK HOMOLOG	D	1.48396	0.00878431	2.30998	0.000190182	Y	0000381 // regulation of alternative nuclear mRNA splicing, via spliceosome // i	0005622 // intracellular // inferred from electronic annotation	0005488 // binding // inferred from electronic annotation
Ag.2L.2684.0_CDS_at	AGAP006891	NADH UBIQUINONE OXIDOREDUCTASE 49 KDA SUBUNIT MITOCHONDRIAL PRECURSOR EC1.6.5.3 EC1.6.99.- 3 COMPLEX I 49KD CI 49KD	NADH UBIQUINONE OXIDOREDUCTASE 49 KDA SUBUNIT MITOCHONDRIAL PRECURSOR EC1.6.5.3 EC1.6.99.- 3 COMPLEX I 49KD CI 49KD	RSM	1.48335	0.00768077	4.05177	8.42816e-06	Y	---	---	0009055 // electron carrier activity // inferred from electronic annotation ///
Ag.3L.473.0_CDS_at	AGAP010936	UNKNOWN	ENSANGT00000012428	U	1.47766	0.00256349	2.07459	8.9529e-05	Y	0006350 // transcription // inferred from electronic annotation /// 0006355 // r	0000119 // mediator complex // inferred from electronic annotation /// 0005634 /	---
Ag.2R.102.0_CDS_at	AGAP001648	CLIPB17	SERINE PROTEASE CLIPB17	I	1.47638	0.170973	-3.07219	0.00419467	N	0006508 // proteolysis // inferred from electronic annotation	---	0003824 // catalytic activity // inferred from electronic annotation /// 0004252
Ag.2R.1705.0_CDS_at	AGAP002808	PROBABLE RIBOSOME BIOGENESIS NEP1	PROBABLE RIBOSOME BIOGENESIS NEP1	D	1.47381	0.000826138	2.00028	3.27717e-05	Y	---	0005634 // nucleus // inferred from electronic annotation	---
Ag.UNKN.2641.0_at	---	UNKNOWN	---	U	1.46345	0.00287244	-4.81871	1.01466e-06	Y	---	---	---
Ag.2R.822.0_CDS_at	AGAP001166	AMBIGUOUS	GINS complex, Sld5 component	D	1.44409	0.0118364	2.56578	9.62232e-05	Y	0045750 // positive regulation of S phase of mitotic cell cycle // inferred from	0000811 // GINS complex // inferred from electronic annotation	0043138 // 3'-5' DNA helicase activity // inferred from electronic annotation
Ag.2R.3540.0_CDS_at	AGAP004070	THO COMPLEX SUBUNIT 1 THO1 NUCLEAR MATRIX P84	THO COMPLEX SUBUNIT 1 THO1 NUCLEAR MATRIX P84	D	1.43726	0.0404988	2.65852	0.000418142	Y	0007165 // signal transduction // inferred from electronic annotation	---	0005515 // protein binding // inferred from electronic annotation
Ag.2L.732.1_CDS_a_at	AGAP004984	UNKNOWN	NLSBP	U	1.43497	0.122792	2.35421	0.00534637	N	---	---	---
Ag.2L.405.1_a_at	AGAP005320	U3 SMALL NUCLEOLAR RNA INTERACTING 2 U3 SMALL NUCLEOLAR RIBONUCLEOPROPTEIN ASSOCIATED 55 KDA U3 SNORNP ASSOCIATED 55 KDA U3 55K	U3 SMALL NUCLEOLAR RNA INTERACTING 2 U3 SMALL NUCLEOLAR RIBONUCLEOPROPTEIN ASSOCIATED 55 KDA U3 SNORNP ASSOCIATED 55 KDA U3 55K	D	1.43227	0.0241353	2.61099	0.000203001	Y	---	---	---
Ag.2L.600.0_CDS_at	AGAP007626	WD REPEAT SL1 17	WD REPEAT SL1 17	D	1.42074	0.000519328	2.2129	5.02601e-06	Y	---	---	---
Ag.3R.1564.0_CDS_s_at	AGAP010018 /// AGAP012743	UNKNOWN	RRT	RTT	1.42005	0.00600973	-2.11758	0.000113615	Y	0006260 // DNA replication // inferred from electronic annotation	0005634 // nucleus // inferred from electronic annotation	---
Ag.3R.1444.0_CDS_at	AGAP008425	IMMATURE COLON CARCINOMA TRANSCRIPT 1 DIGESTION SUBSTRACTION 1 DS 1	IMMATURE COLON CARCINOMA TRANSCRIPT 1 DIGESTION SUBSTRACTION 1 DS 1	D	1.41982	0.00078596	2.08989	1.21125e-05	Y	0006415 // translational termination // inferred from electronic annotation	---	0003747 // translation release factor activity // inferred from electronic annot
Ag.3L.310.0_CDS_s_at	AGAP011387	ANGIO ASSOCIATED MIGRATORY CELL;	WD-40 repeat	U	1.41957	0.0401858	2.23397	0.000977263	Y	---	---	---
Ag.2L.2340.0_CDS_at	AGAP005101	UNKNOWN	ENSANGT00000003472	RSM	1.4099	0.099077	2.49281	0.00204506	Y	---	---	---
Ag.3R.196.1_UTR_a_at	AGAP009595	SODIUM/POTASSIUM TRANSPORTING ATPASE BETA 2 CHAIN SODIUM/POTASSIUM DEPENDENT ATPASE BETA 2 SUBUNIT NERVANA 2	SODIUM/POTASSIUM TRANSPORTING ATPASE BETA 2 CHAIN SODIUM/POTASSIUM DEPENDENT ATPASE BETA 2 SUBUNIT NERVANA 2	TRP	1.40966	0.107024	-2.10466	0.00631892	N	0006754 // ATP biosynthetic process // inferred from electronic annotation /// 0	0016020 // membrane // inferred from electronic annotation	0005391 // sodium:potassium-exchanging ATPase activity // inferred from electron
Ag.2R.417.0_CDS_a_at	---	UNKNOWN	---	D	1.40065	0.00177354	-2.23538	1.44065e-05	Y	---	---	---
Ag.2R.2864.0_CDS_s_at	AGAP003732	UNKNOWN	---	U	1.39281	0.0746718	2.28005	0.0017302	Y	---	---	---
Ag.2R.1387.0_CDS_at	AGAP002348	EXOSOME COMPLEX EXONUCLEASE RRP45 EC3.1.13.- POLYMYOSITIS/SCLERODERMA AUTOANTIGEN 1 AUTOANTIGEN PM/SCL 1 POLYMYOSITIS/SCLERODERMA AUTOANTIGEN 75 KDA PM/SCL 75 P75 POLYMYOSITIS SCLERODERMA OVERLAP SYNDROME ASSOCIATED AUTOANTIGEN	EXOSOME COMPLEX EXONUCLEASE RRP45 EC3.1.13.- POLYMYOSITIS/SCLERODERMA AUTOANTIGEN 1 AUTOANTIGEN PM/SCL 1 POLYMYOSITIS/SCLERODERMA AUTOANTIGEN 75 KDA PM/SCL 75 P75 POLYMYOSITIS SCLERODERMA OVERLAP SYNDROME ASSOCIATED AUTOANTIGEN	D	1.38735	0.0323022	2.02758	0.000976043	Y	0006396 // RNA processing // inferred from electronic annotation	---	0000175 // 3'-5'-exoribonuclease activity // inferred from electronic annotation
Ag.3R.439.0_CDS_at	AGAP009019	ATP DEPENDENT CLP PROTEASE PROTEOLYTIC SUBUNIT MITOCHONDRIAL PRECURSOR EC3.4.21.92 ENDOPEPTIDASE CLP	ATP DEPENDENT CLP PROTEASE PROTEOLYTIC SUBUNIT MITOCHONDRIAL PRECURSOR EC3.4.21.92 ENDOPEPTIDASE CLP	PROT	1.38289	0.00613553	2.45414	2.67382e-05	Y	0006508 // proteolysis // inferred from electronic annotation	---	0004252 // serine-type endopeptidase activity // inferred from electronic annota
Ag.3R.406.0_CDS_a_at	AGAP009546	AMBIGUOUS	NLSBP	M	1.38085	0.0417506	-4.0116	3.17192e-05	Y	---	---	0005515 // protein binding // inferred from electronic annotation
Ag.3R.533.0_CDS_at	AGAP010081	UNKNOWN	ENSANGT00000025522	U	1.37408	0.120159	2.58833	0.00163476	Y	---	---	---
Ag.3L.836.0_CDS_a_at	AGAP011677	ELONGATION FACTOR 2 EF 2	ELONGATION FACTOR 2 EF 2	RTT	1.35712	0.0516982	2.0775	0.00115144	Y	---	---	---
Ag.2L.388.0_CDS_a_at	AGAP004768	PERIODIC TRYPTOPHAN 1 HOMOLOG;	WD-40 repeat	U	1.35139	0.000716327	2.53698	1.13496e-06	Y	---	---	---
Ag.3R.698.0_CDS_a_at	AGAP010033	UNKNOWN	---	U	1.3491	0.109316	2.43674	0.00139518	Y	---	---	---
Ag.2L.720.0_CDS_at	AGAP007254	UNKNOWN	ENSANGT00000015972	U	1.34909	0.00516336	2.20773	2.81604e-05	Y	0006396 // RNA processing // inferred from electronic annotation	---	0003723 // RNA binding // inferred from electronic annotation
Ag.2R.793.0_CDS_at	AGAP001134	AMBIGUOUS	ENSANGT00000012028	RSM	1.3439	0.00160994	2.22928	6.12412e-06	Y	0006412 // translation // inferred from electronic annotation	0005739 // mitochondrion // inferred from electronic annotation /// 0005840 // r	0003735 // structural constituent of ribosome // inferred from electronic annota
Ag.2R.550.0_UTR_a_at	---	UNKNOWN	---	U	1.331	0.0302363	4.52382	5.74732e-06	Y	---	---	---
Ag.3R.1671.0_CDS_s_at	AGAP008233	UNKNOWN	---	U	1.32287	0.16069	2.08992	0.00558936	N	---	---	---
Ag.3R.1817.0_CDS_at	AGAP008978	AMBIGUOUS	Methyltransf	D	1.32269	0.0755478	2.01595	0.00169706	Y	0008152 // metabolic process // inferred from electronic annotation	---	0008168 // methyltransferase activity // inferred from electronic annotation
Ag.2L.219.0_UTR_s_at	AGAP007633	AMBIGUOUS	ENSANGT00000021536	TRP	1.31933	0.104582	2.78995	0.000399756	Y	---	0016020 // membrane // inferred from electronic annotation /// 0016021 // integr	---
Ag.2R.849.0_CDS_at	AGAP003315	TRYPTOPHANYL TRNA SYNTHETASE EC6.1.1.2 TRYPTOPHAN TRNA LIGASE TRPRS	TRYPTOPHANYL TRNA SYNTHETASE EC6.1.1.2 TRYPTOPHAN TRNA LIGASE TRPRS	M	1.31408	0.124422	4.11349	9.04504e-05	Y	0006412 // translation // inferred from electronic annotation /// 0006418 // tRN	0005737 // cytoplasm // inferred from electronic annotation	0000166 // nucleotide binding // inferred from electronic annotation /// 0004812
Ag.2L.515.0_CDS_a_at	AGAP005413	UNKNOWN	SIP1	D	1.31065	0.00609435	-2.10402	2.7633e-05	Y	0000245 // spliceosome assembly // inferred from electronic annotation /// 00003	---	---
Ag.2R.656.0_CDS_at	AGAP001744	AMBIGUOUS	COX15CtaA	RSM	1.30419	0.0200998	2.17413	9.42262e-05	Y	0006461 // protein complex assembly // inferred from electronic annotation	0016020 // membrane // inferred from electronic annotation	0003824 // catalytic activity // inferred from electronic annotation
Ag.X.141.0_CDS_s_at	AGAP000897	UNKNOWN	DUF657,NLSBP	U	1.3033	0.00395409	2.06912	1.64179e-05	Y	---	---	---
Ag.2R.2042.1_CDS_at	---	UNKNOWN	---	U	1.29939	0.286717	2.6594	0.00473916	N	---	---	---
Ag.2R.183.0_CDS_at	AGAP004118	SCRAL1	LYSYL OXIDASE HOMOLOG PRECURSOR EC1.4.3.- LYSYL OXIDASE	I	1.29771	0.170542	-6.07304	3.77753e-05	Y	---	0016020 // membrane // inferred from electronic annotation	0004720 // protein-lysine 6-oxidase activity // inferred from electronic annotat
Ag.3R.618.0_UTR_at	AGAP008263	FORMIN BINDING 3	FORMIN BINDING 3	RTT	1.29649	0.00865057	2.38055	1.39888e-05	Y	---	---	0005515 // protein binding // inferred from electronic annotation
Ag.2R.550.0_CDS_a_at	AGAP003141	UNKNOWN	Ig-like	I	1.29337	0.277318	4.27292	0.000517976	Y	---	---	---
Ag.2R.831.0_UTR_a_at	AGAP002093	AMBIGUOUS	NaHporter	D	1.27887	0.160427	3.6956	0.000144215	Y	0006885 // regulation of pH // inferred from electronic annotation	0016021 // integral to membrane // inferred from electronic annotation	0015299 // solute:hydrogen antiporter activity // inferred from electronic annot
Ag.2R.550.2_at	AGAP003141	Ecdysone-inducible gene L2 (	Ecdysone-inducible gene L2	D	1.27824	0.34691	4.88207	0.000586148	Y	---	---	---
Ag.3R.537.0_CDS_at	AGAP007741	RIBONUCLEASE HI LARGE SUBUNIT EC3.1.26.- RNASE HI LARGE SUBUNIT RNASE H 35	RIBONUCLEASE HI LARGE SUBUNIT EC3.1.26.- RNASE HI LARGE SUBUNIT RNASE H 35	RTT	1.26214	0.192799	2.2256	0.00235585	Y	0016070 // RNA metabolic process // inferred from electronic annotation	---	0003676 // nucleic acid binding // inferred from electronic annotation /// 00037
Ag.2L.543.0_UTR_at	AGAP004817	AMBIGUOUS	UBAdomain	D	1.25432	0.161602	-2.78695	0.000358058	Y	0007610 // behavior // inferred from electronic annotation /// 0007620 // copula	0005737 // cytoplasm // inferred from electronic annotation /// 0005737 // cytop	---
Ag.3L.2130.0_at	AGAP011465	UNKNOWN	---	U	1.25378	0.295242	2.25945	0.00613218	N	---	---	---
Ag.2R.544.0_CDS_at	---	UNKNOWN	---	U	1.25213	0.0579292	2.1972	0.000178753	Y	---	---	---
Ag.2L.1172.0_CDS_at	AGAP005201	UNKNOWN	ENSANGT00000010433	U	1.25167	0.431714	2.22373	0.0240066	N	---	---	---
Ag.3L.1022.0_CDS_a_at	AGAP011842	MICROSOMAL SIGNAL PEPTIDASE 25 KDA SUBUNIT EC3.4.-.- SPASE 25 KDA SUBUNIT SPC25	MICROSOMAL SIGNAL PEPTIDASE 25 KDA SUBUNIT EC3.4.-.- SPASE 25 KDA SUBUNIT SPC25	D	1.24879	0.0384997	-2.01606	0.000162069	Y	0006465 // signal peptide processing // inferred from electronic annotation	0005787 // signal peptidase complex // inferred from electronic annotation /// 0	0008233 // peptidase activity // inferred from electronic annotation
Ag.2L.886.0_CDS_at	AGAP005818	NUCLEAR ENVELOPE MEMBRANE	NUCLEAR ENVELOPE MEMBRANE	D	1.23775	0.0917285	2.19481	0.000314828	Y	---	---	---
Ag.X.146.0_CDS_a_at	AGAP000235	BETA THYMOSIN	BETA THYMOSIN	CS	1.23467	0.497796	-3.72329	0.00410929	N	0007010 // cytoskeleton organization // inferred from electronic annotation	0005737 // cytoplasm // inferred from electronic annotation	0003779 // actin binding // inferred from electronic annotation
Ag.3L.1086.0_CDS_at	AGAP010538	M-PHASE PHOSPHOPROTEIN	M-PHASE PHOSPHOPROTEIN	RTT	1.23123	0.0490857	2.20443	8.48558e-05	Y	---	---	---
Ag.2R.2301.0_CDS_a_at	AGAP003890	UNKNOWN	Brix,NLSBP	RTT	1.22998	0.0399258	2.00145	0.000122489	Y	---	---	---
Ag.2R.871.0_UTR_at	AGAP002131	UNKNOWN	---	U	1.22131	0.0895589	-2.64535	6.34068e-05	Y	---	---	---
Ag.2R.1673.0_CDS_at	AGAP001939	SIGNAL RECOGNITION PARTICLE 72 KDA SRP72	SIGNAL RECOGNITION PARTICLE 72 KDA SRP72	RTT	1.21864	0.158449	2.55633	0.000261744	Y	0006614 // SRP-dependent cotranslational protein targeting to membrane // inferr	0048500 // signal recognition particle // inferred from electronic annotation	0005488 // binding // inferred from electronic annotation /// 0008312 // 7S RNA
Ag.2L.1634.0_CDS_at	AGAP005847	HYDROXYMETHYLGLUTARYL COA SYNTHASE EC2.3.3.10 HMG COA SYNTHASE 3 HYDROXY 3 METHYLGLUTARYL COENZYME A SYNTHASE	HYDROXYMETHYLGLUTARYL COA SYNTHASE EC2.3.3.10 HMG COA SYNTHASE 3 HYDROXY 3 METHYLGLUTARYL COENZYME A SYNTHASE	M	1.21736	0.396847	2.37578	0.00701274	N	0008152 // metabolic process // inferred from electronic annotation /// 0008299	---	0003824 // catalytic activity // inferred from electronic annotation /// 0004421
Ag.2L.1425.0_CDS_at	AGAP006358	UNKNOWN	TPR	U	1.21727	0.173453	2.10847	0.00109189	Y	---	---	0005488 // binding // inferred from electronic annotation
Ag.2L.1041.0_CDS_s_at	AGAP005012 /// AGAP005013 /// AGAP012567 /// AGAP012568	UNKNOWN	---	U	1.21033	0.39777	2.46855	0.00504347	N	0006012 // galactose metabolic process // inferred from electronic annotation //	0005737 // cytoplasm // inferred from electronic annotation	0004335 // galactokinase activity // inferred from electronic annotation /// 000
Ag.2L.796.0_CDS_at	AGAP004747	AMBIGUOUS	Peptidase M16, C-terminal	PROT	1.20774	0.249521	-2.37385	0.00111227	Y	0006508 // proteolysis // inferred from electronic annotation	---	0003824 // catalytic activity // inferred from electronic annotation /// 0004222
Ag.2R.895.0_CDS_at	AGAP003552	AMBIGUOUS	SET	D	1.20691	0.130452	2.90062	6.07378e-05	Y	---	0005634 // nucleus // inferred from electronic annotation	---
Ag.2R.632.0_CDS_at	---	UNKNOWN	---	U	1.2039	0.0705873	2.2604	7.10719e-05	Y	---	---	---
Ag.2R.3224.0_CDS_a_at	AGAP002333	UNKNOWN	NLSBP	TRP	1.20387	0.109546	2.23367	0.000185809	Y	---	---	---
Ag.2R.2096.0_CDS_at	AGAP001334	UNKNOWN	ENSANGT00000016927	U	1.20055	0.0258938	2.52952	5.67192e-06	Y	---	---	---
Ag.2R.375.0_CDS_at	AGAP001630	TRIOSEPHOSPHATE ISOMERASE EC5.3.1.1 TIM	TRIOSEPHOSPHATE ISOMERASE EC5.3.1.1 TIM	M	1.2001	0.250148	-3.84207	8.26794e-05	Y	0008152 // metabolic process // inferred from electronic annotation	---	0003824 // catalytic activity // inferred from electronic annotation /// 0004807
Ag.2L.2487.0_CDS_at	---	UNKNOWN	---	U	1.1974	0.409	4.5726	0.000293155	Y	---	---	---
Ag.X.241.0_CDS_a_at	AGAP000414	NADP DEPENDENT LEUKOTRIENE B4 12 HYDROXYDEHYDROGENASE EC1.3.1.74	NADP DEPENDENT LEUKOTRIENE B4 12 HYDROXYDEHYDROGENASE EC1.3.1.74	RSM	1.19726	0.349144	-2.46478	0.00224936	Y	0008152 // metabolic process // inferred from electronic annotation /// 0055114	---	0003824 // catalytic activity // inferred from electronic annotation /// 0005488
Ag.2R.740.0_UTR_a_at	AGAP004372	ELONGATION OF VERY LONG CHAIN FATTY ACIDS	ELONGATION OF VERY LONG CHAIN FATTY ACIDS	M	1.196	0.126328	-2.30797	0.000166664	Y	---	0016021 // integral to membrane // inferred from electronic annotation	---
Ag.X.23.0_CDS_at	AGAP000761	GLUTATHIONE S TRANSFERASE EC2.5.1.18 GST CLASS THETA	GLUTATHIONE S TRANSFERASE EC2.5.1.18 GST CLASS THETA	RSM	1.19377	0.0628158	3.48929	3.66896e-06	Y	---	---	0016740 // transferase activity // inferred from electronic annotation
Ag.2R.1591.0_CDS_at	AGAP003543	UNKNOWN	ENSANGT00000022391	U	1.18812	0.0673251	2.72056	1.30848e-05	Y	---	---	---
Ag.UNKN.1492.0_CDS_at	AGAP012003	UNKNOWN	ENSANGT00000013805	U	1.18757	0.15304	2.21647	0.000275589	Y	---	---	---
Ag.2R.1256.0_CDS_at	AGAP001885	UNKNOWN	---	U	1.18531	0.51706	2.14015	0.0216651	N	---	---	---
Ag.3R.498.0_CDS_at	AGAP009614	UNKNOWN	ENSANGT00000020966	U	1.18208	0.0640202	2.03893	7.09e-05	Y	---	---	---
Ag.3L.571.0_CDS_at	AGAP011635	39S RIBOSOMAL L35 MITOCHONDRIAL PRECURSOR L35MT MRP L35	39S RIBOSOMAL L35 MITOCHONDRIAL PRECURSOR L35MT MRP L35	RSM	1.17913	0.2348	2.1506	0.000856692	Y	0006412 // translation // inferred from electronic annotation	0005622 // intracellular // inferred from electronic annotation /// 0005840 // r	0003735 // structural constituent of ribosome // inferred from electronic annota
Ag.2L.558.0_CDS_at	AGAP006438	UNKNOWN	Las1	D	1.17255	0.17995	3.42712	2.30302e-05	Y	---	---	---
Ag.2R.1355.2_a_at	AGAP004625	UNKNOWN	---	U	1.17227	0.0446897	-2.28633	1.18701e-05	Y	0007298 // border follicle cell migration // inferred from electronic annotation	---	---
Ag.3L.1564.1_at	AGAP011699	UNKNOWN	ENSANGT00000018021	U	1.16101	0.0867044	2.28745	2.81488e-05	Y	---	---	---
Ag.2R.561.0_CDS_a_at	AGAP002704	AMBIGUOUS	Mitochcarrier	RSM	1.15804	0.058674	2.3563	9.77816e-06	Y	0006810 // transport // inferred from electronic annotation	0016020 // membrane // inferred from electronic annotation	0005488 // binding // inferred from electronic annotation
Ag.3L.357.0_CDS_s_at	AGAP010517	SOD1	SUPEROXIDE DISMUTASE [MN] MITOCHONDRIAL EC1.15.1.1	I	1.15667	0.113001	-2.04942	9.61679e-05	Y	0006801 // superoxide metabolic process // inferred from electronic annotation /	---	0004784 // superoxide dismutase activity // inferred from electronic annotation
Ag.2R.804.0_CDS_at	AGAP002520	DEHYDROGENASE/REDUCTASE SDR FAMILY MEMBER 4 EC1.1.1.184 NADPH DEPENDENT CARBONYL REDUCTASE/NADP RETINOL DEHYDROGENASE CR PHCR PEROXISOMAL SHORT CHAIN ALCOHOL DEHYDROGENASE NADPH DEPENDENT RETINOL DEHYDROGENASE/REDUCTASE NDRD	DEHYDROGENASE/REDUCTASE SDR FAMILY MEMBER 4 EC1.1.1.184 NADPH DEPENDENT CARBONYL REDUCTASE/NADP RETINOL DEHYDROGENASE CR PHCR PEROXISOMAL SHORT CHAIN ALCOHOL DEHYDROGENASE NADPH DEPENDENT RETINOL DEHYDROGENASE/REDUCTASE NDRD	RSM	1.15638	0.0271747	-2.46094	1.89016e-06	Y	0008152 // metabolic process // inferred from electronic annotation	---	0003824 // catalytic activity // inferred from electronic annotation /// 0005488
Ag.2R.2158.0_CDS_at	AGAP002162	UNKNOWN	ENSANGT00000019462	TRP	1.14029	0.383842	2.57392	0.000509726	Y	---	---	---
Ag.2R.871.0_CDS_at	AGAP002130	TUBULIN SPECIFIC CHAPERONE A TUBULIN FOLDING COFACTOR A CFA TCP1 CHAPERONIN COFACTOR A	TUBULIN SPECIFIC CHAPERONE A TUBULIN FOLDING COFACTOR A CFA TCP1 CHAPERONIN COFACTOR A	CS	1.13906	0.013265	-2.667	2.0582e-07	Y	0007021 // tubulin complex assembly // inferred from electronic annotation	0005874 // microtubule // inferred from electronic annotation	0051082 // unfolded protein binding // inferred from electronic annotation
Ag.2L.1518.0_CDS_at	AGAP007659	NOSE RESISTANT TO FLUOXETINE 6 PRECURSOR NRF 6	NOSE RESISTANT TO FLUOXETINE 6 PRECURSOR NRF 6	D	1.13497	0.461838	3.25914	0.000328572	Y	---	---	0016747 // transferase activity, transferring acyl groups other than amino-acyl
Ag.3R.65.0_CDS_at	AGAP009515	REL1 (Gambif1)	NF-kappa-B/Rel/dorsal;Rel homology	I	1.12821	0.182816	-2.30795	4.52772e-05	Y	0006355 // regulation of transcription, DNA-dependent // inferred from electroni	0005634 // nucleus // inferred from electronic annotation	0003700 // transcription factor activity // inferred from electronic annotation
Ag.UNKN.588.0_CDS_at	---	UNKNOWN	---	U	1.12779	0.590219	2.51634	0.00475182	N	---	---	---
Ag.3R.1996.0_CDS_at	---	UNKNOWN	---	U	1.12691	0.452264	2.31272	0.00133214	Y	---	---	---
Ag.2R.3092.0_CDS_a_at	AGAP001652	TRIACYLGLYCEROL LIPASE GASTRIC PRECURSOR EC3.1.1.3 GASTRIC LIPASE GL	TRIACYLGLYCEROL LIPASE GASTRIC PRECURSOR EC3.1.1.3 GASTRIC LIPASE GL	M	1.12363	0.258613	-2.99247	2.31285e-05	Y	0006629 // lipid metabolic process // inferred from electronic annotation	---	---
Ag.2L.1343.0_CDS_at	AGAP005227	GTP BINDING 1 G 1 GP 1	GTP BINDING 1 G 1 GP 1	RTT	1.12321	0.656954	3.28882	0.0030455	N	---	---	0003924 // GTPase activity // inferred from electronic annotation /// 0005525 //
Ag.2L.543.1_a_at	AGAP004817	AMBIGUOUS	UBAdomain	D	1.12121	0.457035	-2.98352	0.000271454	Y	0007610 // behavior // inferred from electronic annotation /// 0007620 // copula	0005737 // cytoplasm // inferred from electronic annotation /// 0005737 // cytop	---
Ag.3R.306.0_CDS_at	AGAP009588	UNKNOWN	NLSBP,NLSBP	U	1.12079	0.227088	2.12543	0.000112406	Y	---	---	---
Ag.2L.1112.0_CDS_at	AGAP006777	AMBIGUOUS	Ktetra	TRP	1.12045	0.639781	2.13257	0.0168133	N	0006813 // potassium ion transport // inferred from electronic annotation	0008076 // voltage-gated potassium channel complex // inferred from electronic a	0005249 // voltage-gated potassium channel activity // inferred from electronic
Ag.3L.783.0_CDS_at	AGAP010509	ORGANIC CATION/CARNITINE TRANSPORTER 2 SOLUTE CARRIER FAMILY 22 MEMBER 5 HIGH AFFINITY SODIUM DEPENDENT CARNITINE COTRANSPORTER	ORGANIC CATION/CARNITINE TRANSPORTER 2 SOLUTE CARRIER FAMILY 22 MEMBER 5 HIGH AFFINITY SODIUM DEPENDENT CARNITINE COTRANSPORTER	TRP	1.11842	0.383216	2.12995	0.00071212	Y	0006810 // transport // inferred from electronic annotation	0016020 // membrane // inferred from electronic annotation /// 0016021 // integr	0005215 // transporter activity // inferred from electronic annotation
Ag.2R.3498.1_a_at	AGAP003863	LYMPHOCYTE SPECIFIC ADAPTER LNK SIGNAL TRANSDUCTION LNK LYMPHOCYTE ADAPTER	LYMPHOCYTE SPECIFIC ADAPTER LNK SIGNAL TRANSDUCTION LNK LYMPHOCYTE ADAPTER	D	1.11822	0.54315	2.71314	0.0011978	Y	0007242 // intracellular signaling cascade // inferred from electronic annotatio	---	0004871 // signal transducer activity // inferred from electronic annotation ///
Ag.2R.2258.0_CDS_s_at	AGAP003315	TRYPTOPHANYL TRNA SYNTHETASE EC6.1.1.2 TRYPTOPHAN TRNA LIGASE TRPRS	TRYPTOPHANYL TRNA SYNTHETASE EC6.1.1.2 TRYPTOPHAN TRNA LIGASE TRPRS	M	1.11632	0.56561	4.02876	0.000251939	Y	0006412 // translation // inferred from electronic annotation /// 0006418 // tRN	0005737 // cytoplasm // inferred from electronic annotation	0000166 // nucleotide binding // inferred from electronic annotation /// 0004812
Ag.3L.714.0_CDS_at	AGAP010872	ATP DEPENDENT HELICASE	ATP DEPENDENT HELICASE	RTT	1.11238	0.542551	2.11541	0.00393222	N	---	---	0000166 // nucleotide binding // inferred from electronic annotation /// 0003676
Ag.2R.3737.0_s_at	AGAP003006 /// AGAP003007	UNKNOWN	---	U	1.10802	0.356115	2.1385	0.000311122	Y	---	---	---
Ag.3L.886.0_CDS_a_at	AGAP010436	ADENYLATE CYCLASE TYPE EC4.6.1.1 ATP PYROPHOSPHATE LYASE ADENYLYL CYCLASE	ADENYLATE CYCLASE TYPE EC4.6.1.1 ATP PYROPHOSPHATE LYASE ADENYLYL CYCLASE	D	1.10758	0.5462	2.28498	0.00207216	Y	0007242 // intracellular signaling cascade // inferred from electronic annotatio	0016020 // membrane // inferred from electronic annotation /// 0016021 // integr	0004016 // adenylate cyclase activity // inferred from electronic annotation ///
Ag.2R.975.0_CDS_at	AGAP002509	WD REPEAT 1 ACTIN INTERACTING 1	WD REPEAT 1 ACTIN INTERACTING 1	D	1.09439	0.515403	-2.21373	0.000893425	Y	---	---	---
Ag.2R.558.0_CDS_a_at	AGAP002415	AMBIGUOUS	RhoGAP	D	1.09189	0.606926	-2.59222	0.00107252	Y	0007165 // signal transduction // inferred from electronic annotation	0005622 // intracellular // inferred from electronic annotation	---
Ag.3L.2715.0_at	---	UNKNOWN	---	U	1.09119	0.334056	-2.13034	9.87914e-05	Y	---	---	---
Ag.2L.686.0_UTR_at	AGAP005127	RNA BINDING 15 RNA BINDING MOTIF 15 ONE TWENTY TWO	RNA BINDING 15 RNA BINDING MOTIF 15 ONE TWENTY TWO	RTT	1.08442	0.492251	-3.8806	1.81638e-05	Y	0045449 // regulation of transcription // inferred from electronic annotation	0005634 // nucleus // inferred from electronic annotation	0000166 // nucleotide binding // inferred from electronic annotation /// 0003676
Ag.2R.5104.0_at	---	UNKNOWN	---	U	1.08381	0.699515	3.93146	0.000461721	Y	---	---	---
Ag.X.192.0_CDS_at	AGAP000985	ACTIN	ACTIN	CS	1.07987	0.494014	-2.25156	0.000253259	Y	---	---	0005515 // protein binding // inferred from electronic annotation
Ag.2L.866.0_CDS_at	AGAP005188	AMBIGUOUS	ENSANGT00000010355	D	1.07951	0.519644	-2.2527	0.000347636	Y	---	---	---
Ag.3L.416.0_CDS_at	AGAP012246	UNKNOWN	NLSBP	U	1.07154	0.657386	2.14847	0.00209098	Y	---	---	---
Ag.3L.289.0_CDS_a_at	---	hexokinase (HK)	hexokinase (HK)	M	1.06522	0.739376	2.21045	0.00469398	N	---	---	---
Ag.2L.29.0_CDS_a_at	AGAP007347	LYSC1	LYSOZYME C EC3.2.1.17 1 4 BETA N ACETYLMURAMIDASE C	I	1.06343	0.923436	-14.621	0.00471119	N	0008152 // metabolic process // inferred from electronic annotation /// 0016998	0005576 // extracellular region // inferred from electronic annotation	0003796 // lysozyme activity // inferred from electronic annotation /// 0003824
Ag.2R.541.0_CDS_at	AGAP004655	LUCIFERIN 4 MONOOXYGENASE EC1.13.12.7 LUCIFERASE	LUCIFERIN 4 MONOOXYGENASE EC1.13.12.7 LUCIFERASE	M	1.06333	0.659481	2.29284	0.00077079	Y	0008152 // metabolic process // inferred from electronic annotation	---	0003824 // catalytic activity // inferred from electronic annotation
Ag.UNKN.62.0_CDS_at	AGAP010298	VACUOLAR ATP SYNTHASE SUBUNIT D EC3.6.3.14 V ATPASE D SUBUNIT VACUOLAR PROTON PUMP D SUBUNIT V ATPASE 28 KDA ACCESSORY	VACUOLAR ATP SYNTHASE SUBUNIT D EC3.6.3.14 V ATPASE D SUBUNIT VACUOLAR PROTON PUMP D SUBUNIT V ATPASE 28 KDA ACCESSORY	TRP	1.06066	0.467543	-2.17765	5.03883e-05	Y	0015986 // ATP synthesis coupled proton transport // inferred from electronic an	0033178 // proton-transporting two-sector ATPase complex, catalytic domain // in	0042626 // ATPase activity, coupled to transmembrane movement of substances // i
Ag.2R.1821.0_CDS_a_at	AGAP001463	AMBIGUOUS	ENSANGT00000011618	D	1.05474	0.617307	2.0639	0.000374333	Y	0006904 // vesicle docking during exocytosis // inferred from electronic annotat	---	---
Ag.2R.1095.0_CDS_at	AGAP002177	EXOSOME COMPLEX EXONUCLEASE RRP46 EC3.1.13.- RIBOSOMAL RNA PROCESSING 46 EXOSOME COMPONENT 5	EXOSOME COMPLEX EXONUCLEASE RRP46 EC3.1.13.- RIBOSOMAL RNA PROCESSING 46 EXOSOME COMPONENT 5	D	1.05314	0.755693	2.2055	0.00251305	Y	0006396 // RNA processing // inferred from electronic annotation	---	0000175 // 3'-5'-exoribonuclease activity // inferred from electronic annotation
Ag.3R.566.0_CDS_at	AGAP007891	METHIONYL TRNA SYNTHETASE EC6.1.1.10 METHIONINE TRNA LIGASE METRS	METHIONYL TRNA SYNTHETASE EC6.1.1.10 METHIONINE TRNA LIGASE METRS	M	1.05212	0.752634	2.44826	0.00113598	Y	0006412 // translation // inferred from electronic annotation /// 0006418 // tRN	0005737 // cytoplasm // inferred from electronic annotation	0000166 // nucleotide binding // inferred from electronic annotation /// 0004812
Ag.2R.1627.0_CDS_at	AGAP004488	ACTIN-LIKE	Actinlike	CS	1.05054	0.64408	2.26794	0.000193234	Y	---	---	0005515 // protein binding // inferred from electronic annotation
Ag.3L.1663.0_CDS_at	---	UNKNOWN	---	U	1.05022	0.74975	2.13778	0.0020575	Y	---	---	---
Ag.3L.418.0_UTR_a_at	AGAP010420	VALYL TRNA SYNTHETASE EC6.1.1.9 VALINE TRNA LIGASE VALRS	VALYL TRNA SYNTHETASE EC6.1.1.9 VALINE TRNA LIGASE VALRS	D	1.0502	0.664315	2.25598	0.000274748	Y	0006412 // translation // inferred from electronic annotation /// 0006418 // tRN	0005737 // cytoplasm // inferred from electronic annotation	0000166 // nucleotide binding // inferred from electronic annotation /// 0004812
Ag.3L.420.0_CDS_a_at	AGAP010392	RETICULOCALBIN	EF-hand	D	1.04809	0.626374	-2.54568	5.16427e-05	Y	---	---	0005509 // calcium ion binding // inferred from electronic annotation
Ag.2R.831.0_CDS_a_at	AGAP002093	AMBIGUOUS	NaHporter	D	1.04583	0.821244	4.02867	0.000326793	Y	0006885 // regulation of pH // inferred from electronic annotation	0016021 // integral to membrane // inferred from electronic annotation	0015299 // solute:hydrogen antiporter activity // inferred from electronic annot
Ag.2R.2528.0_CDS_at	AGAP002144	U4/U6 SMALL NUCLEAR RIBONUCLEOPROTEIN PRP4 U4/U6 SNRNP 60 KDA WD SPLICING FACTOR PRP4 HPRP4	U4/U6 SMALL NUCLEAR RIBONUCLEOPROTEIN PRP4 U4/U6 SNRNP 60 KDA WD SPLICING FACTOR PRP4 HPRP4	D	1.04578	0.683221	2.48483	0.000126318	Y	---	---	---
Ag.2L.1005.0_CDS_at	AGAP006616	AMBIGUOUS	ATPGTPA,PeptidaseM16C	PROT	1.04171	0.685814	2.12645	0.000227292	Y	0006508 // proteolysis // inferred from electronic annotation	---	0003824 // catalytic activity // inferred from electronic annotation /// 0004222
Ag.2L.181.0_CDS_s_at	AGAP007218	EUKARYOTIC TRANSLATION INITIATION FACTOR 2 SUBUNIT 2 EUKARYOTIC TRANSLATION INITIATION FACTOR 2 BETA SUBUNIT EIF 2 BETA	EUKARYOTIC TRANSLATION INITIATION FACTOR 2 SUBUNIT 2 EUKARYOTIC TRANSLATION INITIATION FACTOR 2 BETA SUBUNIT EIF 2 BETA	RTT	1.04071	0.857989	2.58434	0.00435781	N	0006413 // translational initiation // inferred from electronic annotation	---	0003743 // translation initiation factor activity // inferred from electronic an
Ag.X.140.0_CDS_at	AGAP000889	COACTOSIN	COACTOSIN	CS	1.04051	0.626503	-2.02971	9.65904e-05	Y	---	0005622 // intracellular // inferred from electronic annotation	0003779 // actin binding // inferred from electronic annotation
Ag.2R.740.0_CDS_a_at	AGAP004372	ELONGATION OF VERY LONG CHAIN FATTY ACIDS	ELONGATION OF VERY LONG CHAIN FATTY ACIDS	M	1.0358	0.740747	-2.38441	0.000139427	Y	---	0016021 // integral to membrane // inferred from electronic annotation	---
Ag.2L.2308.1_CDS_a_at	AGAP004917	FBN8 domain	FBN8	I	1.02903	0.857464	-2.43733	0.00111414	Y	---	---	---
Ag.2L.707.1_CDS_a_at	AGAP006427	CYSTIC FIBROSIS TRANSMEMBRANE CONDUCTANCE REGULATOR CFTR CAMP DEPENDENT CHLORIDE CHANNEL ATP BINDING CASSETTE TRANSPORTER SUB FAMILY C MEMBER 7;	ABC transporter related;ABC transporter, transmembrane region;ATP/GTP-binding site motif A (P-loop);Cystic fibrosis transmembrane conductance regulator;Ribosomal protein S2	TRP	1.02836	0.860674	-3.07583	0.000321995	Y	0006810 // transport // inferred from electronic annotation /// 0006811 // ion t	0016020 // membrane // inferred from electronic annotation /// 0016021 // integr	0000166 // nucleotide binding // inferred from electronic annotation /// 0005254
Ag.2L.1234.0_CDS_at	AGAP006428	AMBIGUOUS	ZnfC2H2,LipoclncytFABP,ZnfPHD,Methyl-CpGbind	D	1.02646	0.891284	2.06034	0.00757222	N	---	0005622 // intracellular // inferred from electronic annotation /// 0005634 // n	0003676 // nucleic acid binding // inferred from electronic annotation /// 00036
Ag.2L.1078.1_CDS_at	AGAP005832	ASPARTYL/ASPARAGINYL BETA HYDROXYLASE EC1.14.11.16 ASPARTATE BETA HYDROXYLASE ASP BETA HYDROXYLASE PEPTIDE ASPARTATE BETA DIOXYGENASE	ASPARTYL/ASPARAGINYL BETA HYDROXYLASE EC1.14.11.16 ASPARTATE BETA HYDROXYLASE ASP BETA HYDROXYLASE PEPTIDE ASPARTATE BETA DIOXYGENASE	PROT	1.02551	0.843572	-2.33043	0.000450869	Y	0018193 // peptidyl-amino acid modification // inferred from electronic annotati	0030176 // integral to endoplasmic reticulum membrane // inferred from electroni	0004597 // peptide-aspartate beta-dioxygenase activity // inferred from electron
Ag.3L.568.0_CDS_at	AGAP011471	AMBIGUOUS	ATPGTPA,MMRHSR1,NLSBP,ATPGTPA,MMRHSR1,NLSBP	CS	1.01913	0.718682	2.30549	2.9946e-06	Y	---	0005622 // intracellular // inferred from electronic annotation	0005525 // GTP binding // inferred from electronic annotation
Ag.2L.1765.0_CDS_at	AGAP007602	UNKNOWN	ENSANGT00000011054	U	1.014	0.909176	2.48142	0.000237846	Y	---	---	---
Ag.2L.3665.0_at	---	UNKNOWN	---	U	1.01395	0.941287	-2.51961	0.00217651	Y	---	---	---
Ag.2R.2145.1_a_at	AGAP002035	GC RICH SEQUENCE DNA BINDING FACTOR	GC RICH SEQUENCE DNA BINDING FACTOR	D	1.00576	0.981434	2.06105	0.0223855	N	0045449 // regulation of transcription // inferred from electronic annotation	0005634 // nucleus // inferred from electronic annotation	0003677 // DNA binding // inferred from electronic annotation /// 0003700 // tra
Ag.2R.98.0_CDS_at	AGAP004383	GLUTATHIONE S TRANSFERASE EC2.5.1.18 GST CLASS THETA	GLUTATHIONE S TRANSFERASE EC2.5.1.18 GST CLASS THETA	RSM	1.0057	0.985879	2.42575	0.0281136	N	---	---	0016740 // transferase activity // inferred from electronic annotation
Ag.2R.3115.1_CDS_s_at	---	UNKNOWN	---	U	1.00496	0.941966	2.17122	2.13244e-05	Y	---	---	---
Ag.2R.1443.0_CDS_at	AGAP003695	AMINOPEPTIDASE N EC3.4.11.2 MICROSOMAL AMINOPEPTIDASE	AMINOPEPTIDASE N EC3.4.11.2 MICROSOMAL AMINOPEPTIDASE	PROT	1.00482	0.968203	-2.92082	8.9842e-05	Y	0006508 // proteolysis // inferred from electronic annotation	---	0008237 // metallopeptidase activity // inferred from electronic annotation ///
Ag.X.118.0_CDS_at	AGAP000832	AMBIGUOUS	DER1	D	1.00461	0.960631	-2.0659	0.000188646	Y	---	---	---
Ag.X.358.3_CDS_a_at	AGAP000645	TRNA ISOPENTENYLTRANSFERASE MITOCHONDRIAL PRECURSOR EC2.5.1.8 ISOPENTENYL DIPHOSPHATE:TRNA ISOPENTENYLTRANSFERASE IPP TRANSFERASE IPTASE IPPT	TRNA ISOPENTENYLTRANSFERASE MITOCHONDRIAL PRECURSOR EC2.5.1.8 ISOPENTENYL DIPHOSPHATE:TRNA ISOPENTENYLTRANSFERASE IPP TRANSFERASE IPTASE IPPT	D	-1.00179	0.98272	2.5255	2.36715e-05	Y	0008033 // tRNA processing // inferred from electronic annotation	---	0004811 // tRNA isopentenyltransferase activity // inferred from electronic anno
Ag.3R.362.0_CDS_at	AGAP010174	DOLICHYL DIPHOSPHOOLIGOSACCHARIDE GLYCOSYLTRANSFERASE 67 KDA SUBUNIT PRECURSOR EC2.4.1.119 RIBOPHORIN I RPN I	DOLICHYL DIPHOSPHOOLIGOSACCHARIDE GLYCOSYLTRANSFERASE 67 KDA SUBUNIT PRECURSOR EC2.4.1.119 RIBOPHORIN I RPN I	D	-1.00341	0.94415	-2.6288	8.18717e-07	Y	0006486 // protein amino acid glycosylation // inferred from electronic annotati	0005783 // endoplasmic reticulum // inferred from electronic annotation /// 0016	0004579 // dolichyl-diphosphooligosaccharide-protein glycotransferase activity /
Ag.2R.1000.0_CDS_at	---	UNKNOWN	---	U	-1.00555	0.950551	8.90254	2.36548e-07	Y	---	---	---
Ag.2L.3033.0_at	---	UNKNOWN	---	U	-1.00615	0.961272	3.01353	9.88507e-05	Y	---	---	---
Ag.2R.910.0_CDS_at	AGAP004521	AMBIGUOUS	SKIPSNW	D	-1.00996	0.922831	2.02811	0.000362102	Y	0000398 // nuclear mRNA splicing, via spliceosome // inferred from electronic an	0005681 // spliceosome // inferred from electronic annotation	0005515 // protein binding // inferred from electronic annotation
Ag.2L.662.0_CDS_at	AGAP006610	GLUTAMINYL PEPTIDE CYCLOTRANSFERASE PRECURSOR EC2.3.2.5 QC GLUTAMINYL TRNA CYCLOTRANSFERASE GLUTAMINYL CYCLASE	GLUTAMINYL PEPTIDE CYCLOTRANSFERASE PRECURSOR EC2.3.2.5 QC GLUTAMINYL TRNA CYCLOTRANSFERASE GLUTAMINYL CYCLASE	M	-1.01042	0.976531	3.39203	0.0112034	N	0006508 // proteolysis // inferred from electronic annotation	---	0008233 // peptidase activity // inferred from electronic annotation
Ag.3R.1296.0_CDS_at	AGAP009321	GENERAL TRANSCRIPTION FACTOR 3C POLYPEPTIDE 5 TRANSCRIPTION FACTOR IIIC EPSILON SUBUNIT TF3C EPSILON TFIIIC 63 KDA SUBUNIT TFIIIC63	GENERAL TRANSCRIPTION FACTOR 3C POLYPEPTIDE 5 TRANSCRIPTION FACTOR IIIC EPSILON SUBUNIT TF3C EPSILON TFIIIC 63 KDA SUBUNIT TFIIIC63	D	-1.01046	0.955035	2.27636	0.00351486	N	---	---	---
Ag.2L.3031.0_at	---	UNKNOWN	---	U	-1.01119	0.922397	-2.2585	0.00030372	Y	---	---	---
Ag.X.979.0_CDS_at	AGAP000415	TRANSTHYRETIN PRECURSOR PREALBUMIN	TRANSTHYRETIN PRECURSOR PREALBUMIN	D	-1.01138	0.866337	-2.48372	7.87018e-06	Y	0006810 // transport // inferred from electronic annotation	---	0005496 // steroid binding // inferred from electronic annotation
Ag.2R.2020.0_CDS_at	AGAP003866	AMBIGUOUS	2OG-FeIIOxy	D	-1.01269	0.855771	2.03024	4.0328e-05	Y	---	---	0016491 // oxidoreductase activity // inferred from electronic annotation
Ag.2R.2992.0_CDS_at	AGAP004558	PA P	PA P	U	-1.01427	0.867181	-2.03357	0.00012385	Y	---	---	---
Ag.2R.478.0_CDS_at	AGAP002169	UBIQUITIN CONJUGATING ENZYME EC6.3.2.19 UBIQUITIN LIGASE UBIQUITIN CARRIER	UBIQUITIN CONJUGATING ENZYME EC6.3.2.19 UBIQUITIN LIGASE UBIQUITIN CARRIER	D	-1.01472	0.918629	2.12651	0.00151309	Y	---	---	---
Ag.2R.3213.0_CDS_at	AGAP002294	HISTIDYL TRNA SYNTHETASE EC6.1.1.21 HISTIDINE TRNA LIGASE HISRS	HISTIDYL TRNA SYNTHETASE EC6.1.1.21 HISTIDINE TRNA LIGASE HISRS	RTT	-1.0223	0.899041	2.36318	0.00209311	Y	0006412 // translation // inferred from electronic annotation /// 0006418 // tRN	0005737 // cytoplasm // inferred from electronic annotation	0000166 // nucleotide binding // inferred from electronic annotation /// 0004812
Ag.2L.124.0_CDS_at	AGAP005205	PGRPLA	PGRP LA FRAGMENT	I	-1.02257	0.914235	-3.14806	0.00118125	Y	0009253 // peptidoglycan catabolic process // inferred from electronic annotatio	---	0005515 // protein binding // inferred from electronic annotation /// 0008745 //
Ag.3R.2607.0_CDS_s_at	AGAP010225 /// AGAP012755	UNKNOWN	---	U	-1.02667	0.826705	-4.57026	1.16562e-05	Y	0006621 // protein retention in ER lumen // inferred from electronic annotation	0016021 // integral to membrane // inferred from electronic annotation	0046923 // ER retention sequence binding // inferred from electronic annotation
Ag.2L.264.0_CDS_at	AGAP005948	KYNURENINE 3 MONOOXYGENASE	KYNURENINE 3 MONOOXYGENASE	D	-1.03345	0.683879	-2.74486	1.20779e-05	Y	0006727 // ommochrome biosynthetic process // inferred from electronic annotatio	---	0004497 // monooxygenase activity // inferred from electronic annotation /// 001
Ag.3L.887.0_CDS_at	AGAP010434	GLYCAN CLASS M	GLYCAN CLASS M	D	-1.03594	0.751391	2.14802	0.000368056	Y	0006506 // GPI anchor biosynthetic process // inferred from electronic annotatio	0005789 // endoplasmic reticulum membrane // inferred from electronic annotation	0016758 // transferase activity, transferring hexosyl groups // inferred from el
Ag.2R.2042.0_CDS_at	AGAP004082	UNKNOWN	ZnMTpeptdse,Crystallin	U	-1.03811	0.896076	2.2934	0.0232705	N	---	---	---
Ag.2R.2917.0_CDS_at	AGAP004084	APRATAXIN HOMOLOG FORKHEAD ASSOCIATED DOMAIN HISTIDINE TRIAD FHA HIT	APRATAXIN HOMOLOG FORKHEAD ASSOCIATED DOMAIN HISTIDINE TRIAD FHA HIT	D	-1.04108	0.683167	2.41005	8.4036e-05	Y	---	0005622 // intracellular // inferred from electronic annotation	0003824 // catalytic activity // inferred from electronic annotation /// 0008270
Ag.2R.708.1_CDS_a_at	AGAP001645	RNA BINDING	RNA BINDING	RTT	-1.0429	0.852501	-2.13753	0.0126693	N	---	0005622 // intracellular // inferred from electronic annotation	0000166 // nucleotide binding // inferred from electronic annotation /// 0003676
Ag.2R.1587.0_CDS_s_at	---	UNKNOWN	---	U	-1.0436	0.62036	-3.06485	9.40397e-06	Y	---	---	---
Ag.2L.516.1_a_at	AGAP005576	ASPARTYL TRNA SYNTHETASE EC6.1.1.12 ASPARTATE TRNA LIGASE ASPRS	ASPARTYL TRNA SYNTHETASE EC6.1.1.12 ASPARTATE TRNA LIGASE ASPRS	D	-1.04425	0.862201	2.15184	0.0184481	N	0006412 // translation // inferred from electronic annotation /// 0006418 // tRN	0005737 // cytoplasm // inferred from electronic annotation	0000166 // nucleotide binding // inferred from electronic annotation /// 0003676
Ag.2R.1033.0_CDS_at	AGAP002662	AMBIGUOUS	PhospholipaseD-nuclease superfamily	M	-1.04524	0.754237	2.75234	0.000290791	Y	0008152 // metabolic process // inferred from electronic annotation /// 0008654	---	0003824 // catalytic activity // inferred from electronic annotation /// 0016780
Ag.2R.1909.0_CDS_at	AGAP002711	MAGUK P55 SUBFAMILY MEMBER	MAGUK P55 SUBFAMILY MEMBER	TRP	-1.04569	0.775869	2.77059	0.000498007	Y	---	---	0005515 // protein binding // inferred from electronic annotation
Ag.2R.1189.0_CDS_at	AGAP002740	AMBIGUOUS	PAPSreduct	M	-1.04597	0.632781	2.1133	0.000157443	Y	0008152 // metabolic process // inferred from electronic annotation	---	0016740 // transferase activity // inferred from electronic annotation
Ag.2R.1622.0_CDS_at	AGAP004407	VESICULAR INTEGRAL MEMBRANE VIP36 PRECURSOR LECTIN MANNOSE BINDING 2	VESICULAR INTEGRAL MEMBRANE VIP36 PRECURSOR LECTIN MANNOSE BINDING 2	TRP	-1.04606	0.578021	-2.009	9.83861e-05	Y	---	0016020 // membrane // inferred from electronic annotation	---
Ag.2L.905.0_CDS_a_at	AGAP006473	Caspar	FAS ASSOCIATED FACTOR 1 FAF1;	I	-1.04898	0.592346	2.15049	0.000101886	Y	0006464 // protein modification process // inferred from electronic annotation	---	---
Ag.UNKN.84.0_CDS_a_at	AGAP012432	FAM18B	FAM18B	U	-1.06136	0.664324	-6.22462	8.25797e-06	Y	---	0016021 // integral to membrane // inferred from electronic annotation	---
Ag.3R.218.0_UTR_a_at	AGAP009861	PROFILIN;	Plant profilin;Profilin/allergen	D	-1.06151	0.476623	-2.30114	4.1605e-05	Y	0007010 // cytoskeleton organization // inferred from electronic annotation ///	0015629 // actin cytoskeleton // inferred from electronic annotation	0003779 // actin binding // inferred from electronic annotation
Ag.X.180.0_CDS_at	AGAP000402	Di-trans-poly-cis-decaprenylcistransferase	Di-trans-poly-cis-decaprenylcistransferase	M	-1.06212	0.850337	7.26022	0.000641942	Y	0008152 // metabolic process // inferred from electronic annotation	---	0016740 // transferase activity // inferred from electronic annotation
Ag.3L.1792.0_CDS_at	AGAP010943	AMBIGUOUS	Regchrcondens,Subtransporter,Sugtransporter	TRP	-1.06771	0.676783	3.11803	0.000269947	Y	0006810 // transport // inferred from electronic annotation	0016020 // membrane // inferred from electronic annotation /// 0016021 // integr	0005215 // transporter activity // inferred from electronic annotation
Ag.2L.935.0_CDS_at	AGAP007603	OTEFIN	Germline stem cell differentiation	D	-1.07087	0.698501	3.13958	0.00049857	Y	---	0005635 // nuclear envelope // inferred from electronic annotation	---
Ag.X.154.0_CDS_at	AGAP001040	UNKNOWN	ENSANGT00000016147	U	-1.0713	0.389746	3.03105	5.69752e-06	Y	---	---	---
Ag.2R.2821.0_CDS_at	---	UNKNOWN	---	U	-1.07192	0.722392	-2.32432	0.00400779	N	---	---	---
Ag.2R.2077.0_CDS_at	AGAP004604	UNKNOWN	ENSANGT00000021585	U	-1.07487	0.78239	2.03333	0.0295844	N	---	---	---
Ag.3L.817.0_CDS_a_at	---	signal peptidase complex subunit	signal peptidase complex subunit	D	-1.07528	0.0775299	-2.01878	8.54552e-07	Y	---	---	---
Ag.3R.21.0_CDS_at	AGAP010133	SCRBQ2 (croquemort)	SCAVENGER RECEPTOR CLASS B MEMBER 1 SRB1 SR BI	I	-1.07698	0.461055	-2.60855	5.23562e-05	Y	0007155 // cell adhesion // inferred from electronic annotation	0016020 // membrane // inferred from electronic annotation	0004872 // receptor activity // inferred from electronic annotation
Ag.3R.600.0_CDS_a_at	AGAP009891	UNKNOWN	ENSANGT00000024110	U	-1.08285	0.409034	-2.15646	0.000138856	Y	---	---	---
Ag.3L.182.0_CDS_s_at	AGAP011050	ALDO KETO REDUCTASE FAMILY 1 MEMBER	ALDO KETO REDUCTASE FAMILY 1 MEMBER	RSM	-1.08975	0.332928	-2.5364	2.72921e-05	Y	0055114 // oxidation reduction // inferred from electronic annotation	---	0016491 // oxidoreductase activity // inferred from electronic annotation
Ag.2L.201.0_CDS_s_at	AGAP005418	PROBABLE MULTISYNTHETASE COMPLEX AUXILIARY COMPONENT P38	PROBABLE MULTISYNTHETASE COMPLEX AUXILIARY COMPONENT P38	D	-1.09026	0.647221	2.92049	0.000988588	Y	---	---	---
Ag.2R.3055.1_at	---	UNKNOWN	---	U	-1.09221	0.0644349	-3.25459	8.65494e-08	Y	---	---	---
Ag.2R.531.0_CDS_a_at	AGAP002569	TUMOR DIFFERENTIALLY EXPRESSED	cell membrane biosynthesis	D	-1.09811	0.154978	-2.22948	8.51414e-06	Y	---	0016020 // membrane // inferred from electronic annotation	---
Ag.3R.792.0_CDS_s_at	AGAP008536	PHOSPHATASE 2C EC_3.1.3.16 PP2C;	Protein phosphatase 2C;Protein phosphatase 2C-like	D	-1.10229	0.381699	2.19696	0.000264809	Y	0006470 // protein amino acid dephosphorylation // inferred from electronic anno	0008287 // protein serine/threonine phosphatase complex // inferred from electro	0003824 // catalytic activity // inferred from electronic annotation /// 0004722
Ag.2L.516.0_CDS_at	AGAP005576	ASPARTYL TRNA SYNTHETASE EC6.1.1.12 ASPARTATE TRNA LIGASE ASPRS	ASPARTYL TRNA SYNTHETASE EC6.1.1.12 ASPARTATE TRNA LIGASE ASPRS	D	-1.10429	0.600105	2.31522	0.00339061	N	0006412 // translation // inferred from electronic annotation /// 0006418 // tRN	0005737 // cytoplasm // inferred from electronic annotation	0000166 // nucleotide binding // inferred from electronic annotation /// 0003676
Ag.2L.661.0_CDS_a_at	AGAP006548	GLYCINE CLEAVAGE SYSTEM H PROTEIN MITOCHONDRIAL PRECURSOR	GLYCINE CLEAVAGE SYSTEM H PROTEIN MITOCHONDRIAL PRECURSOR	M	-1.10857	0.261213	2.97276	1.21569e-05	Y	0006546 // glycine catabolic process // inferred from electronic annotation	0005960 // glycine cleavage complex // inferred from electronic annotation	---
Ag.3R.528.0_CDS_a_at	AGAP009701	ALANYL TRNA SYNTHETASE EC_6.1.1.7 ALANINE TRNA LIGASE ALARS;	Alanyl-tRNA synthetase, class IIc	RTT	-1.10887	0.444897	2.4263	0.000419636	Y	0006412 // translation // inferred from electronic annotation /// 0006419 // ala	0005737 // cytoplasm // inferred from electronic annotation	0000166 // nucleotide binding // inferred from electronic annotation /// 0003676
Ag.2L.705.0_CDS_a_at	AGAP006193	UNKNOWN	Prenylsite	U	-1.1114	0.591794	2.15714	0.00620811	N	---	---	---
Ag.3R.2990.0_at	---	UNKNOWN	---	U	-1.1118	0.408725	-3.12158	7.5812e-05	Y	---	---	---
Ag.X.191.0_CDS_a_at	---	UNKNOWN	---	U	-1.12134	0.366612	2.34162	0.000348927	Y	---	---	---
Ag.2R.14.0_CDS_at	AGAP004212	CALRETICULIN PRECURSOR CRP55 CALREGULIN HACBP	CALRETICULIN PRECURSOR CRP55 CALREGULIN HACBP	TRP	-1.12585	0.178257	-7.57379	2.11732e-07	Y	0006457 // protein folding // inferred from electronic annotation /// 0007417 //	0005783 // endoplasmic reticulum // inferred from electronic annotation	0005509 // calcium ion binding // inferred from electronic annotation /// 005108
Ag.2R.399.0_CDS_a_at	AGAP004192	UNKNOWN	ERtarget,Hsp70	D	-1.12628	0.656619	-2.2386	0.0193665	N	---	0005788 // endoplasmic reticulum lumen // inferred from electronic annotation	0005524 // ATP binding // inferred from electronic annotation
Ag.3R.2665.0_s_at	---	UNKNOWN	---	U	-1.13446	0.404526	2.12063	0.00175854	Y	---	---	---
Ag.3R.655.0_CDS_at	AGAP007920	UDP GLUCURONOSYLTRANSFERASE 1 PRECURSOR MICROSOMAL EC2.4.1.17 UDPGT UGT1 UGT1	UDP GLUCURONOSYLTRANSFERASE 1 PRECURSOR MICROSOMAL EC2.4.1.17 UDPGT UGT1 UGT1	D	-1.13758	0.681886	-2.14689	0.0434019	N	0008152 // metabolic process // inferred from electronic annotation	---	0016740 // transferase activity // inferred from electronic annotation /// 00167
Ag.X.74.0_CDS_at	AGAP000935	MITOCHONDRIAL PROCESSING PEPTIDASE BETA SUBUNIT MITOCHONDRIAL PRECURSOR EC3.4.24.64 BETA MPP P 52	MITOCHONDRIAL PROCESSING PEPTIDASE BETA SUBUNIT MITOCHONDRIAL PRECURSOR EC3.4.24.64 BETA MPP P 52	RSM	-1.14049	0.269512	2.03303	0.000598379	Y	0006508 // proteolysis // inferred from electronic annotation	---	0003824 // catalytic activity // inferred from electronic annotation /// 0004222
Ag.3L.214.0_UTR_s_at	---	UNKNOWN	---	U	-1.14135	0.474994	-2.16536	0.00431889	N	---	---	---
Ag.3L.182.2_s_at	AGAP011050	ALDO KETO REDUCTASE FAMILY 1 MEMBER	ALDO KETO REDUCTASE FAMILY 1 MEMBER	RSM	-1.14463	0.193158	-2.54687	5.34394e-05	Y	0055114 // oxidation reduction // inferred from electronic annotation	---	0016491 // oxidoreductase activity // inferred from electronic annotation
Ag.3L.261.0_CDS_at	AGAP010730	AMBIGUOUS	ATPGTPA,Chymotrypsin,SerproteaseTry	PROT	-1.14489	0.171362	3.24184	1.0238e-05	Y	0006508 // proteolysis // inferred from electronic annotation	---	0003824 // catalytic activity // inferred from electronic annotation /// 0004252
Ag.2R.2300.0_CDS_at	AGAP003852	UNKNOWN	ENSANGT00000017886	U	-1.14508	0.256864	2.60347	0.000115776	Y	---	---	---
Ag.2R.2026.0_CDS_at	AGAP003892	EQUILIBRATIVE NUCLEOSIDE TRANSPORTER EQUILIBRATIVE NITROBENZYLMERCAPTOPURINE RIBOSIDE NUCLEOSIDE TRANSPORTER EQUILIBRATIVE NBMPR NUCLEOSIDE TRANSPORTER NUCLEOSIDE TRANSPORTER TYPE SOLUTE CARRIER FAMILY 29 MEMBER	EQUILIBRATIVE NUCLEOSIDE TRANSPORTER EQUILIBRATIVE NITROBENZYLMERCAPTOPURINE RIBOSIDE NUCLEOSIDE TRANSPORTER EQUILIBRATIVE NBMPR NUCLEOSIDE TRANSPORTER NUCLEOSIDE TRANSPORTER TYPE SOLUTE CARRIER FAMILY 29 MEMBER	TRP	-1.14687	0.219466	-2.06886	0.000343889	Y	0006810 // transport // inferred from electronic annotation	0016020 // membrane // inferred from electronic annotation	0005337 // nucleoside transmembrane transporter activity // inferred from electr
Ag.3L.825.0_CDS_a_at	AGAP011503	LRRD8	LRR	I	-1.15449	0.0862113	-2.0512	5.02084e-05	Y	---	---	---
Ag.2L.531.0_CDS_a_at	AGAP007115	UNKNOWN	ENSANGT00000007572	U	-1.15504	0.457054	2.0915	0.0065877	N	---	---	---
Ag.2L.707.0_UTR_a_at	AGAP006427	ATP-DEPENDENT BILE ACID PERMEASE	ABC transporter related;ABC transporter, transmembrane region;ATP/GTP-binding site motif A (P-loop);Cystic fibrosis transmembrane conductance regulator;Ribosomal protein S2	TRP	-1.15744	0.380776	-2.78479	0.000570074	Y	0006810 // transport // inferred from electronic annotation /// 0006811 // ion t	0016020 // membrane // inferred from electronic annotation /// 0016021 // integr	0000166 // nucleotide binding // inferred from electronic annotation /// 0005254
Ag.UNKN.1056.0_CDS_at	AGAP012755	UNKNOWN	---	U	-1.1588	0.148241	-2.72022	2.92965e-05	Y	---	---	---
Ag.3L.22.1_UTR_a_at	AGAP011974	SCRC1 (dSR-C1)	SR CI	I	-1.1639	0.486924	-4.7236	0.000274992	Y	---	0016020 // membrane // inferred from electronic annotation	0004872 // receptor activity // inferred from electronic annotation
Ag.3L.22.0_CDS_a_at	AGAP011974	SCRC1 (dSR-C1)	SR CI	I	-1.16641	0.404215	-5.40336	6.37978e-05	Y	---	0016020 // membrane // inferred from electronic annotation	0004872 // receptor activity // inferred from electronic annotation
Ag.2R.817.0_CDS_at	AGAP004256	AMBIGUOUS	ENSANGT00000013214	D	-1.16836	0.253573	-2.18594	0.000717246	Y	0006355 // regulation of transcription, DNA-dependent // inferred from electroni	0005622 // intracellular // inferred from electronic annotation	0005524 // ATP binding // inferred from electronic annotation /// 0008134 // tra
Ag.2R.14.0_UTR_a_at	---	calreticulin	calreticulin	D	-1.17913	0.205924	-6.41914	3.78323e-06	Y	0006457 // protein folding // inferred from electronic annotation /// 0007417 //	0005783 // endoplasmic reticulum // inferred from electronic annotation	0005509 // calcium ion binding // inferred from electronic annotation /// 005108
Ag.3R.349.0_CDS_at	AGAP010234	MICROSOMAL TRIGLYCERIDE TRANSFER LARGE SUBUNIT PRECURSOR	MICROSOMAL TRIGLYCERIDE TRANSFER LARGE SUBUNIT PRECURSOR	D	-1.18101	0.033659	-2.29088	9.5573e-06	Y	0006869 // lipid transport // inferred from electronic annotation	---	0005319 // lipid transporter activity // inferred from electronic annotation
Ag.3R.3239.0_at	---	UNKNOWN	---	U	-1.182	0.0539381	2.0754	4.52364e-05	Y	---	---	---
Ag.3L.191.0_CDS_at	---	UNKNOWN	---	U	-1.19156	0.372204	-2.16528	0.00538103	N	---	---	---
Ag.X.229.0_CDS_at	AGAP001058	PALMITOYL THIOESTERASE 1 PRECURSOR EC3.1.2.22 PALMITOYL HYDROLASE 1	PALMITOYL THIOESTERASE 1 PRECURSOR EC3.1.2.22 PALMITOYL HYDROLASE 1	D	-1.19319	0.145297	-2.32259	0.000205862	Y	0002084 // protein depalmitoylation // inferred from electronic annotation /// 0	---	0008474 // palmitoyl-(protein) hydrolase activity // inferred from electronic an
Ag.2R.606.0_CDS_a_at	AGAP002374	HETEROGENEOUS NUCLEAR RIBONUCLEOPROTEIN	HETEROGENEOUS NUCLEAR RIBONUCLEOPROTEIN	RTT	-1.19474	0.563431	-2.50568	0.0196703	N	---	---	0000166 // nucleotide binding // inferred from electronic annotation /// 0003676
Ag.2L.905.2_at	AGAP006473	Caspar	FAS ASSOCIATED FACTOR 1 FAF1;	I	-1.20049	0.428847	2.06648	0.0150537	N	0006464 // protein modification process // inferred from electronic annotation	---	---
Ag.2R.109.0_CDS_s_at	AGAP001594	AMBIGUOUS; Putative chitin binding protein. [Source:Uniprot/SPTREMBL;Acc:Q8T5J2]	GCN5-related N-acetyltransferase	D	-1.20113	0.249624	2.34774	0.00102088	Y	0008152 // metabolic process // inferred from electronic annotation	---	0008080 // N-acetyltransferase activity // inferred from electronic annotation /
Ag.2R.3691.0_at	---	UNKNOWN	---	U	-1.20127	0.300026	3.00149	0.000496415	Y	---	---	---
Ag.2L.510.1_CDS_a_at	AGAP005032	PRECURSOR	Calreticulin	D	-1.20176	0.0185798	-2.48802	3.96524e-06	Y	0006457 // protein folding // inferred from electronic annotation	0005783 // endoplasmic reticulum // inferred from electronic annotation	0005509 // calcium ion binding // inferred from electronic annotation /// 005108
Ag.3R.1853.1_at	AGAP009142	SPLICING FACTOR ARGININE/SERINE RICH SPLICING FACTOR	SPLICING FACTOR ARGININE/SERINE RICH SPLICING FACTOR	RTT	-1.20853	0.201683	-2.13263	0.00122399	Y	---	---	0000166 // nucleotide binding // inferred from electronic annotation /// 0003676
Ag.X.363.0_CDS_at	AGAP000756	CARBOXYPEPTIDASE	CARBOXYPEPTIDASE	PROT	-1.20854	0.326157	-2.05012	0.00671195	N	0006508 // proteolysis // inferred from electronic annotation	---	0004180 // carboxypeptidase activity // inferred from electronic annotation ///
Ag.2L.2392.0_CDS_at	---	retroposon 61 An gam	retroposon 61 An gam	RTT	-1.20861	0.1293	-2.09273	0.000475914	Y	---	---	---
Ag.3R.1159.2_a_at	---	UNKNOWN	---	U	-1.21103	0.106765	-2.25114	0.000198606	Y	---	---	---
Ag.2L.649.0_CDS_at	AGAP005931	AMBIGUOUS	IgMHC,TNFRc6,DAGPE-bind	D	-1.2121	0.202955	2.79874	0.000261481	Y	0007242 // intracellular signaling cascade // inferred from electronic annotatio	---	0008270 // zinc ion binding // inferred from electronic annotation /// 0046872 /
Ag.2R.960.0_CDS_at	AGAP001941	UNKNOWN	PAPTPase	D	-1.21581	0.36325	2.87282	0.00180829	Y	---	0016020 // membrane // inferred from electronic annotation	0003824 // catalytic activity // inferred from electronic annotation
Ag.2R.71.2_CDS_at	AGAP004164	GLUTATHIONE S TRANSFERASE 1 EC_2.5.1.18 GST CLASS THETA; Glutathione S-transferase 1-6 (EC 2.5.1.18) (GST class-theta). [Source:Uniprot/SWISSPROT;Acc:Q93113]	Glutathione S-transferase, C-terminal;Glutathione S-transferase, N-terminal	RSM	-1.22249	0.0271715	-3.72613	1.3663e-06	Y	0006749 // glutathione metabolic process // inferred from sequence or structural	0005576 // extracellular region // inferred from sequence or structural similari	0004364 // glutathione transferase activity // inferred from electronic annotati
Ag.2R.1230.0_CDS_a_at	AGAP004609	GLUCOSIDASE II BETA SUBUNIT PRECURSOR KINASE C SUBSTRATE 60.1 KDA PROTEIN HEAVY CHAIN PKCSH 80K H	GLUCOSIDASE II BETA SUBUNIT PRECURSOR KINASE C SUBSTRATE 60.1 KDA PROTEIN HEAVY CHAIN PKCSH 80K H	D	-1.22276	0.0841004	-2.77203	4.4181e-05	Y	---	---	0005515 // protein binding // inferred from electronic annotation
Ag.3R.229.0_CDS_a_at	AGAP008929	THREONYL TRNA SYNTHETASE CYTOPLASMIC EC6.1.1.3 THREONINE TRNA LIGASE THRRS	THREONYL TRNA SYNTHETASE CYTOPLASMIC EC6.1.1.3 THREONINE TRNA LIGASE THRRS	D	-1.22377	0.312654	2.54492	0.00222562	Y	0006412 // translation // inferred from electronic annotation /// 0006418 // tRN	0005737 // cytoplasm // inferred from electronic annotation	0000166 // nucleotide binding // inferred from electronic annotation /// 0004812
Ag.2L.15.0_CDS_a_at	AGAP004990	AMBIGUOUS	HTH3	D	-1.2285	0.107368	2.00277	0.000694292	Y	---	---	0003677 // DNA binding // inferred from electronic annotation /// 0043565 // seq
Ag.2R.3734.0_at	---	UNKNOWN	---	U	-1.23302	0.0994295	-3.78589	1.69819e-05	Y	---	---	---
Ag.2R.1857.0_CDS_a_at	AGAP002012	UNKNOWN	ENSANGT00000023981	U	-1.2405	0.29018	3.58147	0.000470306	Y	---	---	---
Ag.2L.253.0_CDS_a_at	AGAP005293	TUBULIN CHAIN	TUBULIN CHAIN	CS	-1.24066	0.110356	-2.46089	0.000231165	Y	0007017 // microtubule-based process // inferred from electronic annotation ///	0005874 // microtubule // inferred from electronic annotation /// 0043234 // pro	0003924 // GTPase activity // inferred from electronic annotation /// 0005198 //
Ag.2R.1157.2_a_at	AGAP001372	UNKNOWN	ENSANGT00000016812	U	-1.24224	0.141822	-2.96103	0.000148855	Y	---	---	---
Ag.2R.28.0_CDS_at	AGAP004318	CLIPC3	SERINE PROTEASE SNAKE PRECURSOR EC3.4.21.-	I	-1.24333	0.276089	5.87175	6.74178e-05	Y	0006508 // proteolysis // inferred from electronic annotation	---	0003824 // catalytic activity // inferred from electronic annotation /// 0004252
Ag.X.1156.0_at	---	UNKNOWN	---	U	-1.24436	0.48182	-4.36078	0.0023343	Y	---	---	---
Ag.2R.1157.0_CDS_a_at	AGAP001372	UNKNOWN	ENSANGT00000016812	U	-1.2459	0.0493996	-4.00424	4.56849e-06	Y	---	---	---
Ag.2R.778.0_UTR_s_at	AGAP003763	UNKNOWN	ENSANGT00000023438	U	-1.25353	0.153771	2.60164	0.000455573	Y	---	---	---
Ag.X.14.1_CDS_a_at	AGAP000165	MICROSOMAL GLUTATHIONE S TRANSFERASE 1 EC_2.5.1.18 MICROSOMAL GST 1 MICROSOMAL GST I; Microsomal glutathione transferase GSTMIC1. [Source:Uniprot/SPTREMBL;Acc:Q7Z275]	Membrane-associated proteins in eicosanoid and glutathione metabolism (MAPEG)	RSM	-1.25541	0.0373588	2.04016	0.000160441	Y	---	---	0016740 // transferase activity // inferred from electronic annotation
Ag.3R.2656.0_at	---	UNKNOWN	---	U	-1.25916	0.242506	-7.01199	3.4346e-05	Y	---	---	---
Ag.3R.338.0_CDS_a_at	AGAP010010	tumor suppressor candidate 3	OST3OST6,Thioredoxdom2	D	-1.25985	0.00383577	-2.27258	3.49549e-06	Y	---	---	---
Ag.2R.20.0_CDS_at	AGAP001377	SRPN11	Serpin	I	-1.26206	0.0381971	2.29961	7.89599e-05	Y	---	---	0004867 // serine-type endopeptidase inhibitor activity // inferred from electro
Ag.2L.156.0_UTR_a_at	AGAP005627	KINASE	KINASE	D	-1.26354	0.385152	-4.2572	0.00115172	Y	---	---	0003824 // catalytic activity // inferred from electronic annotation /// 0016301
Ag.UNKN.1311.1_CDS_s_at	AGAP003138	AMBIGUOUS	PeptidaseS9	M	-1.26876	0.313012	2.34046	0.00767912	N	0006508 // proteolysis // inferred from electronic annotation	0016020 // membrane // inferred from electronic annotation	0008236 // serine-type peptidase activity // inferred from electronic annotation
Ag.3R.341.0_CDS_s_at	AGAP008376	39S RIBOSOMAL L28 MITOCHONDRIAL PRECURSOR L28MT MRP L28	39S RIBOSOMAL L28 MITOCHONDRIAL PRECURSOR L28MT MRP L28	RSM	-1.27071	0.106734	2.69737	0.000225408	Y	---	---	---
Ag.3R.360.0_CDS_a_at	AGAP009323	PROHIBITIN	PROHIBITIN	M	-1.27412	0.120516	2.21516	0.00101892	Y	---	0016020 // membrane // inferred from electronic annotation	---
Ag.2L.1516.0_CDS_a_at	AGAP007653	MITOCHONDRIAL FOLATE TRANSPORTER/CARRIER	MITOCHONDRIAL FOLATE TRANSPORTER/CARRIER	TRP	-1.27414	0.102894	2.19705	0.000780217	Y	0006810 // transport // inferred from electronic annotation /// 0006839 // mitoc	0005739 // mitochondrion // inferred from electronic annotation /// 0016020 // m	0005488 // binding // inferred from electronic annotation
Ag.3L.1820.1_at	---	UNKNOWN	---	U	-1.27685	0.112838	-2.0301	0.00169948	Y	---	---	---
Ag.2L.2446.0_CDS_at	AGAP005641	Cold-shock DNA-binding domain	CALCIUM REGULATED HEAT STABLE 1 CALCIUM REGULATED HEAT STABLE OF 24 KDA CRHSP 24	D	-1.27726	0.0857187	4.77127	1.21057e-05	Y	0006355 // regulation of transcription, DNA-dependent // inferred from electroni	---	0003676 // nucleic acid binding // inferred from electronic annotation /// 00036
Ag.2L.187.1_CDS_a_at	AGAP007393	DISULFIDE ISOMERASE PRECURSOR EC5.3.4.1	DISULFIDE ISOMERASE PRECURSOR EC5.3.4.1	D	-1.28024	0.123296	-2.3141	0.000894781	Y	0045454 // cell redox homeostasis // inferred from electronic annotation	0005783 // endoplasmic reticulum // inferred from electronic annotation /// 0005	0016853 // isomerase activity // inferred from electronic annotation
Ag.3R.1482.0_CDS_at	AGAP008948	AMBIGUOUS	ENSANGT00000021411	D	-1.28271	0.0943302	2.77772	0.000183956	Y	0006468 // protein amino acid phosphorylation // inferred from electronic annota	---	0004672 // protein kinase activity // inferred from electronic annotation /// 00
Ag.2R.3753.0_at	---	UNKNOWN	---	U	-1.28495	0.0717861	-2.25949	0.000393094	Y	---	---	---
Ag.3R.556.0_CDS_at	AGAP009745	SOLUTE CARRIER FAMILY 2 FACILITATED GLUCOSE TRANSPORTER MEMBER GLUCOSE TRANSPORTER TYPE	SOLUTE CARRIER FAMILY 2 FACILITATED GLUCOSE TRANSPORTER MEMBER GLUCOSE TRANSPORTER TYPE	TRP	-1.28639	0.0847858	-5.06605	1.12368e-05	Y	0006810 // transport // inferred from electronic annotation /// 0055085 // trans	0016020 // membrane // inferred from electronic annotation /// 0016021 // integr	0005215 // transporter activity // inferred from electronic annotation /// 00228
Ag.2R.71.5_s_at	AGAP004164	GLUTATHIONE S TRANSFERASE 1 EC_2.5.1.18 GST CLASS THETA; Glutathione S-transferase 1-6 (EC 2.5.1.18) (GST class-theta). [Source:Uniprot/SWISSPROT;Acc:Q93113]	Glutathione S-transferase, C-terminal;Glutathione S-transferase, N-terminal	RSM	-1.2891	0.0245041	-3.85016	4.01346e-06	Y	0006749 // glutathione metabolic process // inferred from sequence or structural	0005576 // extracellular region // inferred from sequence or structural similari	0004364 // glutathione transferase activity // inferred from electronic annotati
Ag.3L.345.0_CDS_at	AGAP011472	LRRD10a (scribbled?)	LRR	I	-1.29472	0.221963	2.74729	0.00177658	Y	---	---	0005515 // protein binding // inferred from electronic annotation
Ag.3L.370.0_CDS_at	AGAP010510	TUBULIN CHAIN	TUBULIN CHAIN	CS	-1.31625	0.00980887	-2.80665	8.33409e-06	Y	0007017 // microtubule-based process // inferred from electronic annotation ///	0005874 // microtubule // inferred from electronic annotation /// 0043234 // pro	0000166 // nucleotide binding // inferred from electronic annotation /// 0003924
Ag.X.535.0_CDS_at	---	fascin partial	?	U	-1.31871	0.0452996	-3.30904	3.53752e-05	Y	---	---	---
Ag.2R.1056.0_CDS_at	AGAP004017	LRR	LRR	I	-1.31976	0.138214	-14.0137	3.43513e-06	Y	---	---	0005515 // protein binding // inferred from electronic annotation
Ag.3R.21.0_UTR_at	AGAP010133	SCRBQ2 (croquemort)	SCAVENGER RECEPTOR CLASS B MEMBER 1 SRB1 SR BI	I	-1.3285	0.10804	-2.68137	0.000604038	Y	0007155 // cell adhesion // inferred from electronic annotation	0016020 // membrane // inferred from electronic annotation	0004872 // receptor activity // inferred from electronic annotation
Ag.2L.876.0_CDS_a_at	AGAP005611	UNKNOWN	---	U	-1.33302	0.13817	2.14817	0.0039002	N	---	---	---
Ag.3R.2667.0_s_at	---	UNKNOWN	---	U	-1.33367	0.0024366	2.31757	6.44216e-06	Y	---	---	---
Ag.3L.647.0_CDS_s_at	AGAP011150 /// AGAP012770	grpE	grpE	D	-1.34772	0.066274	2.73977	0.000276456	Y	0006457 // protein folding // inferred from electronic annotation	---	0000774 // adenyl-nucleotide exchange factor activity // inferred from electroni
Ag.3L.1605.0_CDS_a_at	AGAP011972	AMBIGUOUS	A/bhydrolase,Epoxhydrolase,Serestrssite	M	-1.35582	0.271957	-2.62089	0.00867573	N	---	---	0003824 // catalytic activity // inferred from electronic annotation
Ag.2R.361.2_a_at	---	UNKNOWN	---	U	-1.3587	0.00010936	-2.54284	1.62571e-07	Y	---	---	---
Ag.2L.510.0_UTR_a_at	AGAP005032	calnexin	Calreticulin	D	-1.36527	0.00778014	-2.91701	1.02987e-05	Y	0006457 // protein folding // inferred from electronic annotation	0005783 // endoplasmic reticulum // inferred from electronic annotation	0005509 // calcium ion binding // inferred from electronic annotation /// 005108
Ag.2R.819.0_CDS_a_at	AGAP004532	STEROID DEHYDROGENASE EC1.1.1.-	STEROID DEHYDROGENASE EC1.1.1.-	M	-1.36641	0.00162916	-2.29556	6.93051e-06	Y	0008152 // metabolic process // inferred from electronic annotation	---	0003824 // catalytic activity // inferred from electronic annotation /// 0005488
Ag.3R.1551.1_a_at	AGAP009852	TETRATRICOPEPTIDE REPEAT 11 TPR REPEAT 11	TETRATRICOPEPTIDE REPEAT 11 TPR REPEAT 11	D	-1.36721	0.0933268	2.59087	0.000910564	Y	---	---	0005488 // binding // inferred from electronic annotation
Ag.3R.25.0_CDS_a_at	AGAP007918	XANTHINE DEHYDROGENASE EC1.1.1.204 XD	XANTHINE DEHYDROGENASE EC1.1.1.204 XD	RSM	-1.36732	0.0124018	2.05596	0.000186418	Y	---	---	0003824 // catalytic activity // inferred from electronic annotation /// 0004854
Ag.3L.22.1_CDS_at	---	UNKNOWN	---	U	-1.36933	0.0433206	-5.66366	7.99695e-06	Y	---	---	---
Ag.2R.1612.0_CDS_at	AGAP004234	BTB/POZ DOMAIN CONTAINING	BTB/POZ DOMAIN CONTAINING	D	-1.36945	0.189309	-2.17155	0.0106966	N	---	---	0005515 // protein binding // inferred from electronic annotation
Ag.2R.609.0_CDS_a_at	AGAP002969	ASPARAGINYL TRNA SYNTHETASE CYTOPLASMIC EC6.1.1.22 ASPARAGINE TRNA LIGASE ASNRS	ASPARAGINYL TRNA SYNTHETASE CYTOPLASMIC EC6.1.1.22 ASPARAGINE TRNA LIGASE ASNRS	D	-1.37238	0.17066	3.8401	0.000574764	Y	0006412 // translation // inferred from electronic annotation /// 0006418 // tRN	0005737 // cytoplasm // inferred from electronic annotation	0000166 // nucleotide binding // inferred from electronic annotation /// 0003676
Ag.2L.156.0_CDS_a_at	AGAP005627	KINASE	KINASE	D	-1.3732	0.194807	-4.28808	0.000537335	Y	---	---	0003824 // catalytic activity // inferred from electronic annotation /// 0016301
Ag.3R.1274.0_CDS_a_at	AGAP009051	UNKNOWN	---	U	-1.38283	0.0222205	-3.98743	1.24318e-05	Y	---	---	---
Ag.UNKN.172.0_CDS_s_at	AGAP011050	ALDO KETO REDUCTASE FAMILY 1 MEMBER	ALDO KETO REDUCTASE FAMILY 1 MEMBER	RSM	-1.38297	0.00148106	-2.29901	7.67474e-06	Y	0055114 // oxidation reduction // inferred from electronic annotation	---	0016491 // oxidoreductase activity // inferred from electronic annotation
Ag.3R.508.0_CDS_at	AGAP010073	PANTOTHENATE KINASE 4 EC2.7.1.33 PANTOTHENIC ACID KINASE 4	PANTOTHENATE KINASE 4 EC2.7.1.33 PANTOTHENIC ACID KINASE 4	M	-1.38473	0.00305742	2.12662	3.21113e-05	Y	---	---	---
Ag.2R.62.0_CDS_at	AGAP001603	AMBIGUOUS	ENSANGT00000018160	RSM	-1.39309	0.0386539	2.25241	0.000651968	Y	0015976 // carbon utilization // inferred from electronic annotation	---	0004089 // carbonate dehydratase activity // inferred from electronic annotation
Ag.3R.425.0_CDS_a_at	AGAP009201	COLLAGEN ALPHA CHAIN PRECURSOR;	Collagen triple helix repeat;Proline-rich region	CS	-1.39616	0.0241579	-4.4272	1.09174e-05	Y	---	0005581 // collagen // inferred from electronic annotation	0005201 // extracellular matrix structural constituent // inferred from electron
Ag.2R.1165.0_CDS_at	AGAP001732	HEMOMUCIN	Strsynth	I	-1.4003	0.163764	2.84536	0.00263871	N	0009058 // biosynthetic process // inferred from electronic annotation	---	0016844 // strictosidine synthase activity // inferred from electronic annotatio
Ag.2R.361.0_CDS_at	AGAP003549	PRODUCT:HYPOTHETICAL INTEGRAL MEMBRANE PROTEIN DUF6 CONTAINING PROTEIN	PRODUCT:HYPOTHETICAL INTEGRAL MEMBRANE PROTEIN DUF6 CONTAINING PROTEIN	D	-1.40397	0.00373998	-2.3129	2.81973e-05	Y	---	0016020 // membrane // inferred from electronic annotation /// 0016021 // integr	---
Ag.2L.274.0_CDS_at	AGAP007104	FARNESYL PYROPHOSPHATE SYNTHETASE FPP SYNTHETASE FPS FARNESYL DIPHOSPHATE SYNTHETASE [INCLUDES: DIMETHYLALLYLTRANSFERASE EC2.5.1.1 ; GERANYLTRANSTRANSFERASE EC2.5.1.- 10 ]	FARNESYL PYROPHOSPHATE SYNTHETASE FPP SYNTHETASE FPS FARNESYL DIPHOSPHATE SYNTHETASE [INCLUDES: DIMETHYLALLYLTRANSFERASE EC2.5.1.1 , GERANYLTRANSTRANSFERASE EC2.5.1.- 10 ]	D	-1.40575	0.177236	2.77792	0.00374804	N	0008299 // isoprenoid biosynthetic process // inferred from electronic annotatio	---	---
Ag.3R.359.0_CDS_at	AGAP008521	UNKNOWN	PTBPID	U	-1.41661	0.0351849	2.21119	0.000831919	Y	---	---	---
Ag.2L.750.0_CDS_at	AGAP005620	ATTACIN	ENSANGT00000018302	I	-1.41811	0.0579597	3.30749	0.000202374	Y	---	0005576 // extracellular region // inferred from electronic annotation	---
Ag.X.1267.0_at	---	UNKNOWN	---	U	-1.42105	0.094584	-2.03365	0.00706721	N	---	---	---
Ag.2L.472.0_CDS_at	AGAP004993	LAMININ-EGF-LIKE	CytChemebind,EGFlike,LamininB,LamininEGF,LamininG,LamNT	CS	-1.42387	0.0052369	-3.88421	3.25814e-06	Y	0007155 // cell adhesion // inferred from electronic annotation /// 0030155 // r	0005578 // proteinaceous extracellular matrix // inferred from electronic annota	0005102 // receptor binding // inferred from electronic annotation
Ag.3R.1175.0_CDS_at	AGAP007917	MULTIDRUG RESISTANCE ASSOCIATED	MULTIDRUG RESISTANCE ASSOCIATED	TRP	-1.43752	0.00938337	-3.12055	2.24414e-05	Y	0006810 // transport // inferred from electronic annotation	0016021 // integral to membrane // inferred from electronic annotation	0000166 // nucleotide binding // inferred from electronic annotation /// 0005524
Ag.3R.188.0_CDS_a_at	AGAP007939	GLYCOGEN PHOSPHORYLASE FORM EC2.4.1.1	GLYCOGEN PHOSPHORYLASE FORM EC2.4.1.1	D	-1.44162	0.0135964	-2.87054	5.95106e-05	Y	0005975 // carbohydrate metabolic process // inferred from electronic annotation	---	0004645 // phosphorylase activity // inferred from electronic annotation /// 003
Ag.2R.2892.0_CDS_at	AGAP003903	UNKNOWN	---	U	-1.44258	0.134492	4.7435	0.000325418	Y	---	---	---
Ag.2L.328.1_at	AGAP004852	ADDUCIN	ADDUCIN	D	-1.44551	0.00154851	-2.03372	4.26298e-05	Y	---	---	0046872 // metal ion binding // inferred from electronic annotation
Ag.2R.3996.0_at	---	UNKNOWN	---	U	-1.44603	0.0250062	-2.6137	0.000245559	Y	---	---	---
Ag.2R.540.0_UTR_at	AGAP004294	UBIQUILIN LINKING IAP WITH CYTOSKELETON PLIC	UBIQUILIN LINKING IAP WITH CYTOSKELETON PLIC	D	-1.44891	0.00951817	2.34253	0.000135335	Y	0006464 // protein modification process // inferred from electronic annotation	---	---
Ag.2R.1035.0_CDS_at	---	UNKNOWN	---	U	-1.44932	0.0306323	2.19131	0.00101055	Y	---	---	---
Ag.2R.463.1_CDS_at	AGAP004631	MULTIPLE COAGULATION FACTOR DEFICIENCY 2 PRECURSOR NEURAL STEM CELL DERIVED NEURONAL SURVIVAL	MULTIPLE COAGULATION FACTOR DEFICIENCY 2 PRECURSOR NEURAL STEM CELL DERIVED NEURONAL SURVIVAL	D	-1.45971	0.00238114	-2.04623	7.65746e-05	Y	---	---	---
Ag.2R.1131.0_CDS_at	AGAP003823	KELCH;	BTB/POZ	D	-1.46226	0.243265	-2.26949	0.0315457	N	---	---	0005515 // protein binding // inferred from electronic annotation
Ag.X.264.0_CDS_at	AGAP000999	TOLL5A	TOLL PRECURSOR	I	-1.464	0.0162975	2.13671	0.000589245	Y	0007165 // signal transduction // inferred from electronic annotation /// 004508	0031224 // intrinsic to membrane // inferred from electronic annotation	0004888 // transmembrane receptor activity // inferred from electronic annotatio
Ag.X.188.0_UTR_a_at	AGAP000720	cell adhesion	FN3,Ig-like	CS	-1.47215	0.0807101	-2.08978	0.00713153	N	---	---	---
Ag.X.271.0_CDS_a_at	AGAP000264	UNKNOWN	ENSANGT00000012539	U	-1.47557	0.00667528	2.01288	0.000338305	Y	---	---	---
Ag.2L.3695.0_at	---	UNKNOWN	---	U	-1.49225	0.133091	-2.04261	0.021142	N	---	---	---
Ag.2R.930.0_CDS_at	---	bifunctional aminoacyl-tRNA synthetase	bifunctional aminoacyl-tRNA synthetase	M	-1.49594	0.0614432	2.79158	0.00109888	Y	---	---	---
Ag.2R.540.0_CDS_at	AGAP004294	UBIQUILIN LINKING IAP WITH CYTOSKELETON PLIC	UBIQUILIN LINKING IAP WITH CYTOSKELETON PLIC	D	-1.50618	0.112945	2.55048	0.00543173	N	0006464 // protein modification process // inferred from electronic annotation	---	---
Ag.3R.2937.0_at	---	UNKNOWN	---	U	-1.50909	0.00591868	-4.1984	6.6983e-06	Y	---	---	---
Ag.3L.487.0_CDS_at	AGAP010432	UNKNOWN	DnaJN,HspDnaJ	RSM	-1.51487	0.080365	2.02918	0.0116476	N	---	---	0031072 // heat shock protein binding // inferred from electronic annotation
Ag.2R.2821.0_CDS_s_at	AGAP003496	ADAM PRECURSOR A DISINTEGRIN AND METALLOPROTEINASE DOMAIN	ADAM PRECURSOR A DISINTEGRIN AND METALLOPROTEINASE DOMAIN	M	-1.51527	0.0121068	-2.92408	9.53469e-05	Y	0006508 // proteolysis // inferred from electronic annotation	---	0004222 // metalloendopeptidase activity // inferred from electronic annotation
Ag.X.201.0_CDS_at	AGAP001025	UNKNOWN	ENSANGT00000016029	U	-1.52721	0.198047	3.42426	0.00564704	N	---	0005634 // nucleus // inferred from electronic annotation	---
Ag.3L.375.0_CDS_a_at	AGAP011044	serac	serac	U	-1.53013	0.031548	2.38549	0.00125547	Y	---	---	---
Ag.2L.2867.0_a_at	AGAP004898	UNKNOWN	---	U	-1.53453	0.0314275	-2.07454	0.0031244	N	---	---	---
Ag.2L.2867.2_a_at	---	UNKNOWN	---	U	-1.54394	0.130449	-2.16708	0.0206266	N	---	---	---
Ag.2R.555.0_CDS_at	AGAP002101	ISOLEUCYL TRNA SYNTHETASE CYTOPLASMIC EC6.1.1.5 ISOLEUCINE TRNA LIGASE ILERS	ISOLEUCYL TRNA SYNTHETASE CYTOPLASMIC EC6.1.1.5 ISOLEUCINE TRNA LIGASE ILERS	M	-1.5592	0.00657385	2.42031	0.000189926	Y	0006412 // translation // inferred from electronic annotation /// 0006418 // tRN	0005737 // cytoplasm // inferred from electronic annotation	0000166 // nucleotide binding // inferred from electronic annotation /// 0004812
Ag.2R.598.0_CDS_a_at	AGAP001381	LAMININ-EGF-LIKE	EGFlike,LamininEGF,LamNT	CS	-1.56113	0.000326933	-2.1609	1.46266e-05	Y	---	0005578 // proteinaceous extracellular matrix // inferred from electronic annota	---
Ag.X.569.0_CDS_at	AGAP000268	UNKNOWN	ENSANGT00000025459	U	-1.56256	0.0550366	-3.12169	0.000914474	Y	---	---	---
Ag.UNKN.128.0_CDS_at	AGAP012717	VESICLE TRAFFICKING SEC22B SEC22 VESICLE TRAFFICKING 1	VESICLE TRAFFICKING SEC22B SEC22 VESICLE TRAFFICKING 1	TRP	-1.57339	0.00696122	-2.08826	0.000615634	Y	0006810 // transport // inferred from electronic annotation /// 0006911 // phago	0016020 // membrane // inferred from electronic annotation /// 0016021 // integr	---
Ag.2R.3139.0_CDS_at	AGAP001891	UNKNOWN	ENSANGT00000020107	U	-1.57465	0.00958714	2.40077	0.00035782	Y	---	---	---
Ag.3L.6.0_CDS_at	AGAP011791	CLIPA1	Chymotrypsin,SerproteaseTry	I	-1.58139	0.0460596	-2.327	0.00361192	N	0006508 // proteolysis // inferred from electronic annotation	---	0003824 // catalytic activity // inferred from electronic annotation /// 0004252
Ag.2L.1074.0_CDS_at	AGAP005757	ESTERASE PRECURSOR EC_3.1.1.1 CARBOXYLIC ESTER HYDROLASE; none [Source:Anopheles_symbol;Acc:COEAE2E]	Carboxylesterase, type B;Esterase/lipase/thioesterase	RSM	-1.58327	0.0392666	2.43337	0.00226031	Y	0008152 // metabolic process // inferred from electronic annotation	---	0016787 // hydrolase activity // inferred from electronic annotation
Ag.3L.284.0_CDS_at	---	UNKNOWN	---	U	-1.59158	0.0789051	2.47786	0.00615962	N	---	---	---
Ag.2R.562.0_CDS_a_at	AGAP003021	CLATHRIN HEAVY CHAIN	CLATHRIN HEAVY CHAIN	TRP	-1.592	0.0217778	-2.39353	0.00117942	Y	0006886 // intracellular protein transport // inferred from electronic annotatio	0030130 // clathrin coat of trans-Golgi network vesicle // inferred from electro	0005198 // structural molecule activity // inferred from electronic annotation /
Ag.2L.973.0_CDS_at	AGAP005608	NUCLEOBINDIN 2 PRECURSOR DNA BINDING NEFA	NUCLEOBINDIN 2 PRECURSOR DNA BINDING NEFA	D	-1.59562	0.0475328	-2.26736	0.00481103	N	---	---	0005509 // calcium ion binding // inferred from electronic annotation
Ag.3R.405.1_CDS_at	---	nicotinic acetylcholine receptor subunit alpha/beta9	nicotinic acetylcholine receptor subunit alpha/beta9	TRP	-1.60691	0.00294084	-4.69676	4.20196e-06	Y	0006810 // transport // inferred from electronic annotation /// 0006811 // ion t	0016020 // membrane // inferred from electronic annotation /// 0016021 // integr	0004872 // receptor activity // inferred from electronic annotation /// 0005230
Ag.3R.196.0_CDS_a_at	AGAP009595	SODIUM/POTASSIUM TRANSPORTING ATPASE BETA 2 CHAIN SODIUM/POTASSIUM DEPENDENT ATPASE BETA 2 SUBUNIT NERVANA 2	SODIUM/POTASSIUM TRANSPORTING ATPASE BETA 2 CHAIN SODIUM/POTASSIUM DEPENDENT ATPASE BETA 2 SUBUNIT NERVANA 2	TRP	-1.60933	0.0113806	-2.36575	0.000624458	Y	0006754 // ATP biosynthetic process // inferred from electronic annotation /// 0	0016020 // membrane // inferred from electronic annotation	0005391 // sodium:potassium-exchanging ATPase activity // inferred from electron
Ag.2L.26.0_CDS_at	AGAP007629	LAMININ-EGF-LIKE	CytChemebind,EGFlike,LamininB,LamininEGF,LamNT	CS	-1.61503	0.109042	-2.40939	0.013629	N	0007155 // cell adhesion // inferred from electronic annotation	0005578 // proteinaceous extracellular matrix // inferred from electronic annota	---
Ag.2R.1078.0_CDS_at	AGAP001650	AMBIGUOUS	ChaC	D	-1.62608	0.0100273	2.06479	0.0014794	Y	---	---	---
Ag.X.587.1_a_at	AGAP000448	MITOCHONDRIAL ORNITHINE TRANSPORTER SOLUTE CARRIER FAMILY 25 MEMBER	MITOCHONDRIAL ORNITHINE TRANSPORTER SOLUTE CARRIER FAMILY 25 MEMBER	RSM	-1.62827	0.138102	2.20903	0.0319938	N	0006810 // transport // inferred from electronic annotation	0016020 // membrane // inferred from electronic annotation	0005488 // binding // inferred from electronic annotation
Ag.2R.776.0_CDS_a_at	AGAP003688	L-ALLO-THREONINE ALDOLASE	L-ALLO-THREONINE ALDOLASE	M	-1.65635	0.0111129	-4.41416	4.04397e-05	Y	0006520 // amino acid metabolic process // inferred from electronic annotation	---	0003824 // catalytic activity // inferred from electronic annotation /// 0016829
Ag.X.479.1_a_at	AGAP000297	AMBIGUOUS	Marvel	D	-1.66882	1.09417e-05	-2.12068	1.1455e-06	Y	---	0016020 // membrane // inferred from electronic annotation /// 0016021 // integr	---
Ag.2R.2394.1_a_at	---	UNKNOWN	---	U	-1.669	0.0152357	-2.00689	0.00381484	N	---	---	---
Ag.3R.556.0_UTR_at	AGAP009745	SOLUTE CARRIER FAMILY 2 FACILITATED GLUCOSE TRANSPORTER MEMBER GLUCOSE TRANSPORTER TYPE	SOLUTE CARRIER FAMILY 2 FACILITATED GLUCOSE TRANSPORTER MEMBER GLUCOSE TRANSPORTER TYPE	TRP	-1.6703	0.0319935	-4.90743	0.000134113	Y	0006810 // transport // inferred from electronic annotation /// 0055085 // trans	0016020 // membrane // inferred from electronic annotation /// 0016021 // integr	0005215 // transporter activity // inferred from electronic annotation /// 00228
Ag.2L.328.2_at	AGAP004852	ADDUCIN	ADDUCIN	D	-1.6727	0.00299856	-3.52277	2.29243e-05	Y	---	---	0046872 // metal ion binding // inferred from electronic annotation
Ag.2R.818.0_CDS_a_at	AGAP004335	FILAMIN B FLN B BETA FILAMIN ACTIN BINDING ABP 280;	Actin-binding, actinin-type;Calponin-like actin-binding;Filamin/ABP280 repeat	CS	-1.67805	6.36365e-06	-2.9363	8.28527e-08	Y	---	---	0003779 // actin binding // inferred from electronic annotation
Ag.3R.1551.0_CDS_a_at	AGAP009852	TETRATRICOPEPTIDE REPEAT 11 TPR REPEAT 11	TETRATRICOPEPTIDE REPEAT 11 TPR REPEAT 11	D	-1.69287	0.0120421	2.21636	0.00171158	Y	---	---	0005488 // binding // inferred from electronic annotation
Ag.3R.911.0_CDS_at	AGAP009979	UNKNOWN	ENSANGT00000022330	U	-1.70344	0.00483262	-3.44849	5.4556e-05	Y	---	---	---
Ag.2R.733.0_CDS_a_at	AGAP004071	PLASTIN	PLASTIN	D	-1.71382	0.00268893	-5.9609	3.43809e-06	Y	---	---	0003779 // actin binding // inferred from electronic annotation /// 0005509 // c
Ag.2L.26.0_UTR_at	AGAP007629	LAMININ-EGF-LIKE	CytChemebind,EGFlike,LamininB,LamininEGF,LamNT	CS	-1.71647	0.0715507	-2.23164	0.0175378	N	0007155 // cell adhesion // inferred from electronic annotation	0005578 // proteinaceous extracellular matrix // inferred from electronic annota	---
Ag.3R.33.0_CDS_a_at	AGAP009200	COLLAGEN ALPHA CHAIN PRECURSOR; Collagen IV alpha 1 chain precursor (Fragment). [Source:Uniprot/SPTREMBL;Acc:Q8T5G4]	Collagen triple helix repeat	TRP	-1.74325	0.000938649	-4.29981	4.03294e-06	Y	---	0005581 // collagen // inferred from electronic annotation	0005201 // extracellular matrix structural constituent // inferred from electron
Ag.2R.855.0_CDS_at	AGAP003981	METAXIN 1	METAXIN 1	D	-1.75266	0.0256175	3.01017	0.00115855	Y	---	---	---
Ag.X.15.0_UTR_at	AGAP000815	INTEGRIN BETA 1 (BINT1)	INTEGRIN BETA PRECURSOR	CS	-1.76155	0.00159361	-2.49897	0.000118771	Y	0007155 // cell adhesion // inferred from electronic annotation /// 0007160 // c	0008305 // integrin complex // inferred from electronic annotation /// 0016020 /	0004872 // receptor activity // inferred from electronic annotation /// 0005488
Ag.3R.396.0_CDS_at	AGAP009528	EF HAND DOMAIN CONTAINING SWIPROSIN	EF HAND DOMAIN CONTAINING SWIPROSIN	D	-1.76681	9.07749e-05	-2.72631	3.41776e-06	Y	0007498 // mesoderm development // inferred from electronic annotation	---	0005509 // calcium ion binding // inferred from electronic annotation
Ag.3R.3268.0_at	---	UNKNOWN	---	U	-1.77307	0.0113359	-3.01191	0.000445459	Y	---	---	---
Ag.3L.1209.0_CDS_at	AGAP011749	UNKNOWN	---	U	-1.77537	0.0965736	-3.78853	0.00382058	N	---	---	---
Ag.3R.1159.1_CDS_s_at	AGAP007758	LRR-like	LRR	I	-1.7798	0.00979225	-2.70136	0.000673619	Y	---	---	0005515 // protein binding // inferred from electronic annotation
Ag.2L.1149.0_CDS_at	AGAP007584	UNKNOWN	---	U	-1.78193	0.000831431	-2.32435	0.000104574	Y	---	0005576 // extracellular region // inferred from electronic annotation	---
Ag.2L.156.1_CDS_s_at	AGAP005627 /// AGAP012924	UNKNOWN	---	D	-1.78356	0.0830399	-5.89779	0.000702389	Y	---	---	0003824 // catalytic activity // inferred from electronic annotation /// 0016301
Ag.3R.1324.0_CDS_at	AGAP009762	Nimrod B/C homologue	SCAVENGER RECEPTOR PRECURSOR SCAVENGER RECEPTOR	I	-1.78786	0.00519382	-5.16118	1.93982e-05	Y	---	---	---
Ag.2R.775.0_CDS_at	AGAP003544	UNKNOWN	DUF159	U	-1.79129	0.000549943	2.19095	0.000107036	Y	---	---	---
Ag.3R.236.0_CDS_a_at	AGAP009182	TRANSPORT SEC61 ALPHA SUBUNIT	TRANSPORT SEC61 ALPHA SUBUNIT	TRP	-1.8044	0.0764164	-2.66488	0.0120781	N	0007391 // dorsal closure // inferred from electronic annotation /// 0008258 //	0016020 // membrane // inferred from electronic annotation	0015450 // P-P-bond-hydrolysis-driven protein transmembrane transporter activity
Ag.3L.178.0_CDS_s_at	AGAP012394 /// AGAP012395	methionine sulfoxide reductase	methionine sulfoxide reductase	M	-1.84867	0.0728856	-2.55529	0.016088	N	0019538 // protein metabolic process // inferred from electronic annotation	---	0016671 // oxidoreductase activity, acting on sulfur group of donors, disulfide
Ag.2L.537.2_a_at	AGAP007565	DNAJ HOMOLOG SUBFAMILY A MEMBER 3 MITOCHONDRIAL PRECURSOR TUMOROUS IMAGINAL DISCS TID56 HOMOLOG DNAJ TID 1 1	DNAJ HOMOLOG SUBFAMILY A MEMBER 3 MITOCHONDRIAL PRECURSOR TUMOROUS IMAGINAL DISCS TID56 HOMOLOG DNAJ TID 1 1	RSM	-1.85879	0.0591571	2.61581	0.0113101	N	0006457 // protein folding // inferred from electronic annotation	---	0031072 // heat shock protein binding // inferred from electronic annotation ///
Ag.3R.2928.0_at	---	UNKNOWN	---	U	-1.88276	0.000767741	3.16845	2.70505e-05	Y	---	---	---
Ag.2R.1233.0_CDS_at	AGAP001111	SITS BINDING SP105	SITS BINDING SP105	D	-1.88963	0.0260067	-2.62241	0.00432293	N	0005975 // carbohydrate metabolic process // inferred from electronic annotation	---	0004553 // hydrolase activity, hydrolyzing O-glycosyl compounds // inferred from
Ag.2R.993.0_CDS_a_at	---	UNKNOWN	---	U	-1.89392	0.0036279	-2.04583	0.00206552	Y	---	---	0004497 // monooxygenase activity // inferred from electronic annotation /// 000
Ag.2R.3704.0_a_at	---	UNKNOWN	---	U	-1.91605	0.0100117	-2.54194	0.00179932	Y	---	---	---
Ag.3R.1146.0_UTR_at	---	UNKNOWN	---	U	-1.91679	0.00359505	-3.81364	7.68133e-05	Y	---	---	---
Ag.2L.537.0_UTR_at	AGAP007565	DNAJ HOMOLOG SUBFAMILY A MEMBER 3 MITOCHONDRIAL PRECURSOR TUMOROUS IMAGINAL DISCS TID56 HOMOLOG DNAJ TID 1 1	DNAJ HOMOLOG SUBFAMILY A MEMBER 3 MITOCHONDRIAL PRECURSOR TUMOROUS IMAGINAL DISCS TID56 HOMOLOG DNAJ TID 1 1	RSM	-1.92797	0.0197486	3.26882	0.00127387	Y	0006457 // protein folding // inferred from electronic annotation	---	0031072 // heat shock protein binding // inferred from electronic annotation ///
Ag.X.124.0_CDS_a_at	AGAP000881	ALDEHYDE DEHYDROGENASE	ALDEHYDE DEHYDROGENASE	M	-1.93061	0.000529657	-4.52785	4.70533e-06	Y	0008152 // metabolic process // inferred from electronic annotation	---	0016491 // oxidoreductase activity // inferred from electronic annotation
Ag.3R.435.0_UTR_a_at	---	UNKNOWN	---	U	-1.94292	0.000146129	-2.06343	8.97021e-05	Y	---	---	---
Ag.2L.2475.0_CDS_at	AGAP005759	UNKNOWN	ENSANGT00000018758	U	-1.94424	0.0133011	-2.59307	0.00251884	Y	---	---	---
Ag.2L.1690.0_CDS_at	AGAP006470	AUGMENTER OF LIVER REGENERATION	AUGMENTER OF LIVER REGENERATION	RSM	-1.94838	0.000870797	2.32402	0.000245198	Y	0055114 // oxidation reduction // inferred from electronic annotation	---	0016972 // thiol oxidase activity // inferred from electronic annotation
Ag.2R.764.1_CDS_s_at	AGAP002459	UNKNOWN	ENSANGT00000028509	U	-1.95285	0.00266007	3.73278	6.96968e-05	Y	---	---	---
Ag.2L.3095.0_at	AGAP006921	CED-6	phagocytosis	I	-1.95523	0.000867027	-2.63917	0.00011485	Y	---	---	---
Ag.2R.2035.0_CDS_at	---	UNKNOWN	---	U	-1.96277	8.16021e-06	-6.23496	2.18573e-08	Y	---	---	---
Ag.3R.1618.0_CDS_at	AGAP007889	UDP N ACETYLGLUCOSAMINE PYROPHOSPHORYLASE EC2.7.7.23	UDP N ACETYLGLUCOSAMINE PYROPHOSPHORYLASE EC2.7.7.23	D	-1.97545	0.0116757	3.23193	0.000836374	Y	0008152 // metabolic process // inferred from electronic annotation	---	0016779 // nucleotidyltransferase activity // inferred from electronic annotatio
Ag.3R.504.0_CDS_a_at	AGAP009883	GROWTH HORMONE INDUCIBLE TRANSMEMBRANE DERMAL PAPILLA DERIVED 2 TRANSMEMBRANE BAX INHIBITOR MOTIF CONTAINING 5;		D	-1.97966	0.00620821	2.04196	0.00504763	N	---	---	---
Ag.2L.218.0_CDS_at	AGAP006645	UNKNOWN	---	U	-1.9909	0.00399015	-2.58044	0.000790067	Y	---	---	0005515 // protein binding // inferred from electronic annotation
Ag.2L.218.0_UTR_at	AGAP006645	UNKNOWN	---	U	-1.99114	0.000772608	-2.04554	0.000629812	Y	---	---	0005515 // protein binding // inferred from electronic annotation
Ag.3L.2964.0_at	---	UNKNOWN	---	TRP	-1.99321	0.00284953	-2.34394	0.000972469	Y	---	---	---
Ag.2R.1003.0_CDS_at	AGAP004161	ZEELIN1	ZEELIN1	D	-2.00032	0.0289381	-2.25056	0.0155731	N	---	---	---
Ag.3L.863.0_CDS_at	AGAP012067	CALPAIN CALCIUM ACTIVATED NEUTRAL PROTEINASE CANP	CALPAIN CALCIUM ACTIVATED NEUTRAL PROTEINASE CANP	PROT	-2.00058	0.00130974	-3.35382	6.22923e-05	Y	---	---	0005509 // calcium ion binding // inferred from electronic annotation
Ag.3R.1121.1_at	AGAP009554	NESPRIN NUCLEAR ENVELOPE SPECTRIN REPEAT SYNAPTIC NUCLEAR ENVELOPE	NESPRIN NUCLEAR ENVELOPE SPECTRIN REPEAT SYNAPTIC NUCLEAR ENVELOPE	CS	-2.00163	0.020477	-1.4392	0.152307	N	0006508 // proteolysis // inferred from electronic annotation	0005622 // intracellular // inferred from electronic annotation /// 0016021 // i	0003779 // actin binding // inferred from electronic annotation /// 0004198 // c
Ag.2R.1274.0_CDS_at	AGAP002644	POTENTIAL PHOSPHOLIPID TRANSPORTING ATPASE EC3.6.3.1 ATPASE CLASS I TYPE	POTENTIAL PHOSPHOLIPID TRANSPORTING ATPASE EC3.6.3.1 ATPASE CLASS I TYPE	TRP	-2.0028	0.0105499	-1.25491	0.276337	N	0006754 // ATP biosynthetic process // inferred from electronic annotation /// 0	0016020 // membrane // inferred from electronic annotation /// 0016021 // integr	0000287 // magnesium ion binding // inferred from electronic annotation /// 0003
Ag.3R.2743.0_at	---	UNKNOWN	---	U	-2.0088	7.68106e-05	-1.13418	0.136671	Y	---	---	---
Ag.2R.319.6_s_at	---	UNKNOWN	---	U	-2.01106	0.00252846	-1.43156	0.043387	N	---	---	---
Ag.2R.2891.0_CDS_at	AGAP003898	UNKNOWN	---	U	-2.01267	0.0115537	-1.17912	0.430596	N	---	---	---
Ag.X.15.0_CDS_at	AGAP000815	INTEGRIN BETA 1 (BINT1)	INTEGRIN BETA PRECURSOR	CS	-2.01813	0.00179665	-2.66123	0.000309415	Y	0007155 // cell adhesion // inferred from electronic annotation /// 0007160 // c	0008305 // integrin complex // inferred from electronic annotation /// 0016020 /	0004872 // receptor activity // inferred from electronic annotation /// 0005488
Ag.3R.239.0_CDS_at	AGAP009762	Nimrod B/C homologue	SCAVENGER RECEPTOR PRECURSOR SCAVENGER RECEPTOR	I	-2.01899	0.0181622	-4.21461	0.000586127	Y	---	---	---
Ag.2R.271.8_UTR_a_at	---	UNKNOWN	---	U	-2.02191	5.55981e-05	1.48746	0.0012828	Y	---	---	---
Ag.2R.818.2_CDS_a_at	AGAP004335	FILAMIN B FLN B BETA FILAMIN ACTIN BINDING ABP 280;	Actin-binding, actinin-type;Calponin-like actin-binding;Filamin/ABP280 repeat	CS	-2.02252	0.000187372	-2.94008	1.65428e-05	Y	---	---	0003779 // actin binding // inferred from electronic annotation
Ag.3R.1180.0_CDS_at	AGAP007957	CHOLINE KINASE EC2.7.1.32	CHOLINE KINASE EC2.7.1.32	M	-2.02474	0.00102736	1.16427	0.248416	Y	---	---	---
Ag.2R.1199.0_CDS_a_at	AGAP003205	UNKNOWN	---	TRP	-2.02738	0.0215395	1.13988	0.588482	N	---	---	---
Ag.3R.3333.0_at	---	UNKNOWN	---	U	-2.03067	4.56593e-06	-1.31319	0.000998153	Y	---	---	---
Ag.3L.458.0_CDS_at	---	UNKNOWN	---	U	-2.03266	0.0144094	1.11805	0.611474	N	---	---	---
Ag.3R.1121.0_CDS_a_at	AGAP009554	NESPRIN NUCLEAR ENVELOPE SPECTRIN REPEAT SYNAPTIC NUCLEAR ENVELOPE	Calmin	CS	-2.03486	0.000629132	-1.36342	0.029643	Y	0006508 // proteolysis // inferred from electronic annotation	0005622 // intracellular // inferred from electronic annotation /// 0016021 // i	0003779 // actin binding // inferred from electronic annotation /// 0004198 // c
Ag.2R.852.0_CDS_at	AGAP003457	UNKNOWN	ENSANGT00000013596	U	-2.03515	0.000128846	1.47633	0.00312642	Y	---	---	---
Ag.2R.319.0_CDS_a_at	AGAP004596	PYRUVATE KINASE EC2.7.1.40	PYRUVATE KINASE EC2.7.1.40	D	-2.03796	0.00101187	-1.58645	0.0084216	Y	0006096 // glycolysis // inferred from electronic annotation	0005811 // lipid particle // inferred from electronic annotation /// 0005829 //	0000287 // magnesium ion binding // inferred from electronic annotation /// 0003
Ag.3L.255.1_CDS_a_at	AGAP012010	6 PHOSPHOFRUCTO 2 KINASE/FRUCTOSE 2 6 BIPHOSPHATASE 6PF 2 K/FRU 2 6 P2ASE ISOZYME [INCLUDES: 6 PHOSPHOFRUCTO 2 KINASE EC2.7.1.105 ; FRUCTOSE 2 6 BISPHOSPHATASE EC3.1.3.- 46 ]	6 PHOSPHOFRUCTO 2 KINASE/FRUCTOSE 2 6 BIPHOSPHATASE 6PF 2 K/FRU 2 6 P2ASE ISOZYME [INCLUDES: 6 PHOSPHOFRUCTO 2 KINASE EC2.7.1.105 ; FRUCTOSE 2 6 BISPHOSPHATASE EC3.1.3.- 46 ]	M	-2.03814	8.25801e-05	-1.87038	0.000170115	Y	0006000 // fructose metabolic process // inferred from electronic annotation ///	---	0003824 // catalytic activity // inferred from electronic annotation /// 0003873
Ag.2R.1266.1_a_at	AGAP002161	KINASE	KINASE	D	-2.04093	0.0115365	1.04074	0.84747	N	0006468 // protein amino acid phosphorylation // inferred from electronic annota	---	0004672 // protein kinase activity // inferred from electronic annotation /// 00
Ag.2L.725.0_CDS_at	AGAP004689	TUMOR ENDOTHELIAL MARKER 7;	Plexin	D	-2.04406	0.00333563	2.01323	0.00370214	N	---	0016020 // membrane // inferred from electronic annotation	---
Ag.2L.1279.0_CDS_a_at	AGAP007176	UNKNOWN	---	U	-2.05397	5.236e-05	1.35526	0.00509926	Y	0007154 // cell communication // inferred from electronic annotation	---	0005515 // protein binding // inferred from electronic annotation /// 0035091 //
Ag.2L.511.0_CDS_a_at	AGAP005247	UNKNOWN	ENSANGT00000015829	U	-2.05842	0.000136355	1.03667	0.683057	Y	---	---	---
Ag.2R.3211.0_CDS_at	---	3-hydroxy-3-methylglutaryl-coenzyme A reductase		M	-2.05867	0.000620815	-1.4328	0.0175216	Y	---	---	---
Ag.2L.43.0_UTR_at	AGAP004845	SCRB8	SCAVENGER RECEPTOR CLASS B MEMBER 1 SRB1 SR BI	I	-2.06079	0.0137537	-2.66673	0.00343113	N	0007155 // cell adhesion // inferred from electronic annotation	0016020 // membrane // inferred from electronic annotation	---
Ag.2R.3360.0_CDS_a_at	AGAP003163	UNKNOWN	ENSANGT00000016527	U	-2.06083	0.00227439	1.44191	0.0423914	N	---	---	---
Ag.2L.1632.0_CDS_s_at	---	UNKNOWN	---	U	-2.06136	0.000378314	-1.11997	0.30578	Y	---	---	---
Ag.2R.907.0_CDS_at	AGAP004431	UNKNOWN	ENSANGT00000017075	U	-2.06783	0.00035517	-1.55162	0.00470966	Y	---	---	---
Ag.3R.2846.0_at	---	UNKNOWN	---	U	-2.06789	0.00140309	-1.46001	0.0270515	Y	---	---	---
Ag.2R.464.0_CDS_at	AGAP001313	Calponin	SMOOTH MUSCLE	CS	-2.06928	0.00526664	-1.20407	0.317425	N	---	---	---
Ag.2L.1632.0_UTR_s_at	---	pupal-specific cuticular protein	pupal-specific cuticular protein (cp2a)	U	-2.06971	0.00130361	-1.08322	0.556615	Y	---	---	---
Ag.2L.356.0_UTR_a_at	AGAP007055	SOLUTE CARRIER FAMILY 13 MEMBER 2 NA + /DICARBOXYLATE COTRANSPORTER NADC;	Sodium/sulphate symporter	TRP	-2.07169	0.00462113	-1.22458	0.267917	N	0006814 // sodium ion transport // inferred from electronic annotation	0016020 // membrane // inferred from electronic annotation	0005215 // transporter activity // inferred from electronic annotation
Ag.2L.43.1_a_at	AGAP004845	SCRB8	SCAVENGER RECEPTOR CLASS B MEMBER 1 SRB1 SR BI	I	-2.07211	0.0237247	-2.93968	0.00431193	N	0007155 // cell adhesion // inferred from electronic annotation	0016020 // membrane // inferred from electronic annotation	---
Ag.UNKN.480.0_CDS_at	---	dual specificity protein phosphatase		D	-2.07603	0.00181692	-1.97008	0.00263871	Y	---	---	---
Ag.3R.948.0_CDS_at	AGAP008404	UNKNOWN	N6Mtase	M	-2.07986	0.00124239	-1.41938	0.0340282	Y	0032259 // methylation // inferred from electronic annotation	---	0003676 // nucleic acid binding // inferred from electronic annotation /// 00081
Ag.UNKN.1138.0_CDS_s_at	AGAP003514 /// AGAP012746	UNKNOWN	---	U	-2.07989	1.65504e-07	-1.05589	0.0905098	Y	---	---	---
Ag.X.1164.0_at	---	UNKNOWN	---	U	-2.08075	1.22979e-05	-1.62858	0.000126741	Y	---	---	---
Ag.3L.446.1_CDS_a_at	AGAP010767	RHO GUANINE NUCLEOTIDE EXCHANGE FACTOR 1	RHO GUANINE NUCLEOTIDE EXCHANGE FACTOR 1	D	-2.0874	0.000709686	1.35947	0.037854	Y	0007242 // intracellular signaling cascade // inferred from electronic annotatio	0005622 // intracellular // inferred from electronic annotation	0005089 // Rho guanyl-nucleotide exchange factor activity // inferred from elect
Ag.3R.461.0_UTR_at	---	UNKNOWN	---	U	-2.08791	0.000286802	-1.63713	0.00237077	Y	---	---	---
Ag.2L.724.0_CDS_a_at	AGAP007684	CATHEPSIN B CYSTEINE PROTEINASE PRECURSOR EC3.4.22.-	CATHEPSIN B CYSTEINE PROTEINASE PRECURSOR EC3.4.22.-	PROT	-2.09481	0.0022866	1.05253	0.737553	N	0006508 // proteolysis // inferred from electronic annotation	---	0004197 // cysteine-type endopeptidase activity // inferred from electronic anno
Ag.3L.26.0_CDS_at	AGAP012295	CYTOCHROME P450	CYTOCHROME P450	RSM	-2.09649	0.00955824	-1.81405	0.0235938	N	---	---	0004497 // monooxygenase activity // inferred from electronic annotation /// 000
Ag.3L.149.0_CDS_at	AGAP011828	cathepsin l	cathepsin l	PROT	-2.10153	0.00360768	-1.00934	0.955734	N	0006508 // proteolysis // inferred from electronic annotation /// 0035071 // sal	---	0004197 // cysteine-type endopeptidase activity // inferred from electronic anno
Ag.2L.2195.0_CDS_at	AGAP007237	HPX4	Animal haem peroxidase	I	-2.10589	0.000100002	-1.57454	0.00146462	Y	0006979 // response to oxidative stress // inferred from electronic annotation	---	0004601 // peroxidase activity // inferred from electronic annotation /// 000551
Ag.3R.904.0_UTR_at	AGAP009621	ALPHA GALACTOSIDASE A PRECURSOR EC3.2.1.22 MELIBIASE ALPHA D GALACTOSIDE GALACTOHYDROLASE ALPHA D GALACTOSIDASE A	ALPHA GALACTOSIDASE A PRECURSOR EC3.2.1.22 MELIBIASE ALPHA D GALACTOSIDE GALACTOHYDROLASE ALPHA D GALACTOSIDASE A	M	-2.10591	0.0360163	-3.81338	0.00289247	N	0005975 // carbohydrate metabolic process // inferred from electronic annotation	---	0003824 // catalytic activity // inferred from electronic annotation /// 0004553
Ag.X.1119.1_a_at	AGAP001073	AMBIGUOUS	BTBPOZ	D	-2.11026	0.00922923	1.05471	0.796736	N	---	0005622 // intracellular // inferred from electronic annotation	0005515 // protein binding // inferred from electronic annotation /// 0008270 //
Ag.3L.928.0_CDS_at	AGAP010852	UNKNOWN	ENSANGT00000029544	U	-2.11163	0.016118	-1.81502	0.0383782	N	---	---	---
Ag.2R.1674.0_CDS_at	AGAP001945	SPARTIN;		D	-2.1131	0.0173016	4.77	0.000494357	Y	---	---	---
Ag.3R.482.0_CDS_at	AGAP009498	COTRANSPORTER	COTRANSPORTER	TRP	-2.11517	0.000665514	-2.36527	0.000313696	Y	0006810 // transport // inferred from electronic annotation	0016021 // integral to membrane // inferred from electronic annotation	0005215 // transporter activity // inferred from electronic annotation
Ag.2R.1190.0_UTR_at	AGAP002807	BROMODOMAIN CONTAINING	BROMODOMAIN CONTAINING	D	-2.11771	0.0153842	-1.05561	0.817024	N	---	---	---
Ag.3R.567.0_UTR_a_at	---	UNKNOWN	---	U	-2.11993	0.000206148	1.13761	0.219892	Y	---	---	---
Ag.3R.482.0_UTR_at	AGAP009498	COTRANSPORTER	COTRANSPORTER	TRP	-2.12066	0.000677949	-2.02458	0.000949462	Y	0006810 // transport // inferred from electronic annotation	0016021 // integral to membrane // inferred from electronic annotation	0005215 // transporter activity // inferred from electronic annotation
Ag.UNKN.254.0_CDS_s_at	AGAP009389 /// AGAP012764	UNKNOWN	---	U	-2.12182	0.0169401	-1.27966	0.32437	N	---	---	---
Ag.3L.965.0_CDS_at	AGAP011281	UNKNOWN	ENSANGT00000015628	U	-2.13134	0.000811766	1.31868	0.063994	Y	---	---	---
Ag.3R.2932.0_at	---	UNKNOWN	---	U	-2.13924	0.00127469	1.48913	0.0246973	Y	---	---	---
Ag.2L.524.0_CDS_at	AGAP006780	ACYL COA DEHYDROGENASE CHAIN SPECIFIC MITOCHONDRIAL PRECURSOR	ACYL COA DEHYDROGENASE CHAIN SPECIFIC MITOCHONDRIAL PRECURSOR	M	-2.13929	0.000113446	1.01573	0.861353	Y	0008152 // metabolic process // inferred from electronic annotation	---	0003995 // acyl-CoA dehydrogenase activity // inferred from electronic annotatio
Ag.X.64.0_CDS_s_at	AGAP000871 /// AGAP007411	C-type lectin	mannose-binding	I	-2.14069	0.00151117	-1.0207	0.887086	Y	---	---	0005488 // binding // inferred from electronic annotation /// 0005529 // sugar b
Ag.2L.780.0_CDS_at	AGAP006921	CED-6	phagocytosis	I	-2.1417	0.003154	-2.5977	0.00100274	Y	---	---	---
Ag.3R.672.0_CDS_a_at	AGAP008737	CYTOHESIN ARF NUCLEOTIDE BINDING SITE OPENER	CYTOHESIN ARF NUCLEOTIDE BINDING SITE OPENER	TRP	-2.15544	0.000101824	-2.02062	0.000166684	Y	0032012 // regulation of ARF protein signal transduction // inferred from electr	0005622 // intracellular // inferred from electronic annotation	0005086 // ARF guanyl-nucleotide exchange factor activity // inferred from elect
Ag.3L.1122.0_CDS_at	AGAP011042	SOCS	CYTOKINE INDUCIBLE SH2 CONTAINING 5 SUPPRESSOR OF CYTOKINE SIGNALING 5 SOCS 5	I	-2.15833	0.0181965	2.36962	0.011258	N	0007242 // intracellular signaling cascade // inferred from electronic annotatio	---	0005515 // protein binding // inferred from electronic annotation
Ag.2R.271.1_CDS_a_at	AGAP002564	FRUCTOSE BISPHOSPHATE ALDOLASE EC4.1.2.13	FRUCTOSE BISPHOSPHATE ALDOLASE EC4.1.2.13	D	-2.15964	4.73412e-05	1.19097	0.0569461	Y	0006096 // glycolysis // inferred from electronic annotation /// 0008152 // meta	---	0003824 // catalytic activity // inferred from electronic annotation /// 0004332
Ag.UNKN.1075.0_CDS_s_at	AGAP003221	MULTIDRUG RESISTANCE ASSOCIATED	ATP-binding cassette transporter	TRP	-2.16035	0.000139468	-2.39042	6.94845e-05	Y	0006810 // transport // inferred from electronic annotation	0016021 // integral to membrane // inferred from electronic annotation	0000166 // nucleotide binding // inferred from electronic annotation /// 0005524
Ag.2R.1880.0_CDS_at	AGAP002424	BRAIN SPECIFIC ANGIOGENESIS INHIBITOR PRECURSOR	BRAIN SPECIFIC ANGIOGENESIS INHIBITOR PRECURSOR	D	-2.16223	0.0144219	-2.40543	0.00822114	N	0007275 // multicellular organismal development // inferred from electronic anno	0016020 // membrane // inferred from electronic annotation	0004872 // receptor activity // inferred from electronic annotation
Ag.2L.2114.0_CDS_at	AGAP006736	ZINC FINGER ZIC ZINC FINGER OF THE CEREBELLUM	ZINC FINGER ZIC ZINC FINGER OF THE CEREBELLUM	D	-2.16467	0.00298818	-3.44132	0.000253552	Y	---	0005622 // intracellular // inferred from electronic annotation	0003676 // nucleic acid binding // inferred from electronic annotation /// 00082
Ag.2L.415.0_CDS_at	AGAP007107	DNAJ HOMOLOG SUBFAMILY MEMBER	DNAJ HOMOLOG SUBFAMILY MEMBER	RSM	-2.1695	0.0185982	-1.301	0.318681	N	0006457 // protein folding // inferred from electronic annotation	---	0031072 // heat shock protein binding // inferred from electronic annotation ///
Ag.X.881.0_CDS_at	AGAP000046	UNKNOWN	ENSANGT00000025351	U	-2.17183	0.000420737	-1.68439	0.00328635	Y	0006810 // transport // inferred from electronic annotation	0016021 // integral to membrane // inferred from electronic annotation	0005215 // transporter activity // inferred from electronic annotation
Ag.3R.904.0_CDS_at	AGAP009621	ALPHA GALACTOSIDASE A PRECURSOR EC3.2.1.22 MELIBIASE ALPHA D GALACTOSIDE GALACTOHYDROLASE ALPHA D GALACTOSIDASE A	ALPHA GALACTOSIDASE A PRECURSOR EC3.2.1.22 MELIBIASE ALPHA D GALACTOSIDE GALACTOHYDROLASE ALPHA D GALACTOSIDASE A	M	-2.17468	0.000642773	-3.0844	8.27292e-05	Y	0005975 // carbohydrate metabolic process // inferred from electronic annotation	---	0003824 // catalytic activity // inferred from electronic annotation /// 0004553
Ag.3R.665.0_CDS_at	---	UNKNOWN	---	U	-2.17718	1.82013e-05	-2.16383	1.90583e-05	Y	---	---	---
Ag.2R.24.0_CDS_at	AGAP003057	CLIPB8	SERINE PROTEASE CLIPB8	I	-2.18032	4.08362e-05	1.16211	0.0863778	Y	0006508 // proteolysis // inferred from electronic annotation	---	0003824 // catalytic activity // inferred from electronic annotation /// 0004252
Ag.3R.1215.0_CDS_at	AGAP008304	CGMP SPECIFIC 3' 5' CYCLIC PHOSPHODIESTERASE EC_3.1.4.35 PDE;	GAF	D	-2.18417	0.00521075	1.80725	0.0176528	N	0007165 // signal transduction // inferred from electronic annotation	---	0003824 // catalytic activity // inferred from electronic annotation /// 0004114
Ag.3R.224.0_CDS_a_at	AGAP008988	GLUTAMINE SYNTHETASE EC6.3.1.2 GLUTAMATE AMMONIA LIGASE	GLUTAMINE SYNTHETASE EC6.3.1.2 GLUTAMATE AMMONIA LIGASE	M	-2.18468	0.000635942	-1.80503	0.00269624	Y	0006542 // glutamine biosynthetic process // inferred from electronic annotation	---	0003824 // catalytic activity // inferred from electronic annotation /// 0004356
Ag.3R.2702.0_at	AGAP009309 /// AGAP012654	UNKNOWN	---	U	-2.19081	0.00248168	1.17216	0.351351	N	---	---	---
Ag.2R.37.2_CDS_a_at	---	UNKNOWN	---	U	-2.19218	0.000582806	1.1888	0.196241	Y	---	---	---
Ag.2R.2105.0_CDS_at	AGAP001392	UNKNOWN	---	U	-2.1934	0.000124187	-1.25523	0.0447225	Y	---	---	---
Ag.UNKN.287.0_CDS_s_at	AGAP003164	UNKNOWN	ENSANGT00000013705	U	-2.19652	0.0530753	-2.33497	0.0412283	N	---	---	---
Ag.2R.994.1_UTR_a_at	---	UNKNOWN	---	U	-2.2023	5.09164e-05	-1.16587	0.0939519	Y	---	---	---
Ag.3L.1826.0_CDS_s_at	---	pupal-specific cuticular protein	pupal-specific cuticular protein (cp2a)	U	-2.20348	0.00032125	1.08508	0.475438	Y	---	---	---
Ag.2R.994.0_CDS_a_at	AGAP003492	SOLUTE CARRIER FAMILY 2 FACILITATED GLUCOSE TRANSPORTER MEMBER GLUCOSE TRANSPORTER TYPE	SOLUTE CARRIER FAMILY 2 FACILITATED GLUCOSE TRANSPORTER MEMBER GLUCOSE TRANSPORTER TYPE	TRP	-2.21095	8.52773e-05	-1.1206	0.228563	Y	0006810 // transport // inferred from electronic annotation /// 0055085 // trans	0016020 // membrane // inferred from electronic annotation /// 0016021 // integr	0005215 // transporter activity // inferred from electronic annotation /// 00228
Ag.2R.2089.0_CDS_at	AGAP001177	CENTRIN	SARCOPLASMIC CALCIUM BINDING SCP	D	-2.21332	0.000189163	-2.15038	0.000232222	Y	---	---	0005509 // calcium ion binding // inferred from electronic annotation
Ag.X.617.0_CDS_a_at	AGAP000779	TRANSCRIPTION FACTOR 8 ZINC FINGER	TRANSCRIPTION FACTOR 8 ZINC FINGER	RTT	-2.21405	0.0324053	-1.1863	0.573281	N	0006355 // regulation of transcription, DNA-dependent // inferred from electroni	0005622 // intracellular // inferred from electronic annotation /// 0005634 // n	0003676 // nucleic acid binding // inferred from electronic annotation /// 00036
Ag.2R.280.0_CDS_a_at	AGAP001826	RETINOID AND FATTY ACID BINDING FRAGMENT	RETINOID AND FATTY ACID BINDING FRAGMENT	TRP	-2.21487	0.00848265	-2.21181	0.00854892	N	0006869 // lipid transport // inferred from electronic annotation	---	0005319 // lipid transporter activity // inferred from electronic annotation
Ag.2R.1654.0_CDS_at	AGAP001470	UNKNOWN	ENSANGT00000012263	U	-2.21505	0.00168288	-4.30167	6.18744e-05	Y	---	---	---
Ag.2R.808.0_CDS_at	AGAP003221	MULTIDRUG RESISTANCE ASSOCIATED	MULTIDRUG RESISTANCE ASSOCIATED	TRP	-2.2184	1.92251e-06	-2.25115	1.72634e-06	Y	0006810 // transport // inferred from electronic annotation	0016021 // integral to membrane // inferred from electronic annotation	0000166 // nucleotide binding // inferred from electronic annotation /// 0005524
Ag.3L.586.1_CDS_a_at	AGAP010389	TRANSPORTER	TRANSPORTER	TRP	-2.21898	0.0133741	-1.55372	0.103838	N	0006810 // transport // inferred from electronic annotation /// 0008272 // sulfa	0016020 // membrane // inferred from electronic annotation /// 0016021 // integr	0005215 // transporter activity // inferred from electronic annotation /// 00082
Ag.3L.1276.0_CDS_a_at	AGAP012386	Eater homologue?	DUF139,EGFlike	I	-2.21949	0.00025716	-3.23171	2.90008e-05	Y	---	---	---
Ag.2R.648.0_CDS_a_at	AGAP004251	AMBIGUOUS	Phostransporter	TRP	-2.2237	0.0439594	1.90383	0.0864769	N	0006817 // phosphate transport // inferred from electronic annotation	0016020 // membrane // inferred from electronic annotation	0005315 // inorganic phosphate transmembrane transporter activity // inferred fr
Ag.UNKN.1630.0_CDS_s_at	AGAP003221	MULTIDRUG RESISTANCE ASSOCIATED	MULTIDRUG RESISTANCE ASSOCIATED	TRP	-2.23237	0.022279	-1.83919	0.0594222	N	0006810 // transport // inferred from electronic annotation	0016021 // integral to membrane // inferred from electronic annotation	0000166 // nucleotide binding // inferred from electronic annotation /// 0005524
Ag.3R.1387.0_CDS_at	AGAP007858	LYSYL TRNA SYNTHETASE EC6.1.1.6 LYSINE TRNA LIGASE LYSRS	LYSYL TRNA SYNTHETASE EC6.1.1.6 LYSINE TRNA LIGASE LYSRS	M	-2.24787	0.00225022	1.11685	0.513623	N	0006412 // translation // inferred from electronic annotation /// 0006418 // tRN	0005737 // cytoplasm // inferred from electronic annotation	0000166 // nucleotide binding // inferred from electronic annotation /// 0003676
Ag.3R.2461.0_CDS_at	AGAP009494	Ets domain-containing protein	Sterile alpha motif/pointed	D	-2.25294	0.000175638	-2.26868	0.000167476	Y	0006355 // regulation of transcription, DNA-dependent // inferred from electroni	0005634 // nucleus // inferred from electronic annotation	0003677 // DNA binding // inferred from electronic annotation /// 0003700 // tra
Ag.X.238.2_s_at	AGAP000321	UNKNOWN	ENSANGT00000014877	U	-2.25422	0.00185589	-1.40088	0.070879	Y	---	---	---
Ag.3R.2274.0_CDS_at	AGAP008705	PAP	PAP	D	-2.2584	0.00174427	-1.98002	0.00416454	Y	0007165 // signal transduction // inferred from electronic annotation	---	---
Ag.3R.2599.0_CDS_at	AGAP010183	FORMIN	FORMIN	D	-2.26396	0.00218564	-1.17458	0.352546	N	0016043 // cellular component organization // inferred from electronic annotatio	0015629 // actin cytoskeleton // inferred from electronic annotation	0003779 // actin binding // inferred from electronic annotation
Ag.2L.817.0_CDS_a_at	AGAP005949	ACYLTRANSFERASE 2	ACYLTRANSFERASE 2	TRP	-2.26455	0.000227442	-1.5079	0.00762595	Y	---	---	0016747 // transferase activity, transferring acyl groups other than amino-acyl
Ag.3R.461.0_CDS_at	AGAP009897	AMBIGUOUS	AA/relpermease2	TRP	-2.26537	0.000915838	-1.52463	0.0204497	Y	---	0016020 // membrane // inferred from electronic annotation /// 0016021 // integr	---
Ag.3L.2634.0_at	---	UNKNOWN	---	U	-2.27022	0.000625216	-1.06381	0.640665	Y	---	---	---
Ag.3L.446.3_CDS_a_at	AGAP010767	RHO GUANINE NUCLEOTIDE EXCHANGE FACTOR 1	RHO GUANINE NUCLEOTIDE EXCHANGE FACTOR 1	D	-2.27373	0.0209916	1.03853	0.891049	N	0007242 // intracellular signaling cascade // inferred from electronic annotatio	0005622 // intracellular // inferred from electronic annotation	0005089 // Rho guanyl-nucleotide exchange factor activity // inferred from elect
Ag.2R.1061.0_UTR_at	AGAP004443	GLYCOGEN SYNTHASE KINASE 3 EC2.7.1.37 GSK 3	GLYCOGEN SYNTHASE KINASE 3 EC2.7.1.37 GSK 3	D	-2.27474	4.2787e-05	1.25495	0.0268582	Y	0006468 // protein amino acid phosphorylation // inferred from electronic annota	---	0004672 // protein kinase activity // inferred from electronic annotation /// 00
Ag.3L.586.0_CDS_at	AGAP010389	TRANSPORTER	TRANSPORTER	TRP	-2.27754	0.000264478	-1.20291	0.137654	Y	0006810 // transport // inferred from electronic annotation /// 0008272 // sulfa	0016020 // membrane // inferred from electronic annotation /// 0016021 // integr	0005215 // transporter activity // inferred from electronic annotation /// 00082
Ag.X.1055.0_CDS_a_at	AGAP000790	UNKNOWN	ENSANGT00000021342	U	-2.28067	0.00112557	-1.41638	0.0491492	Y	---	---	0005488 // binding // inferred from electronic annotation
Ag.3R.2688.0_at	---	UNKNOWN	---	U	-2.29931	0.000498741	1.10428	0.449337	Y	---	---	---
Ag.3R.814.0_CDS_at	AGAP009107	UNKNOWN	ENSANGT00000016565	U	-2.30221	0.00500879	-1.25013	0.291896	N	---	---	---
Ag.2L.644.0_CDS_a_at	AGAP005715	UNKNOWN	ENSANGT00000016474	U	-2.30249	0.003426	-1.8572	0.0133417	N	---	---	---
Ag.2R.718.3_CDS_s_at	AGAP002996	ATP DEPENDENT CLP PROTEASE ATP BINDING SUBUNIT CLPX MITOCHONDRIAL PRECURSOR	ATP DEPENDENT CLP PROTEASE ATP BINDING SUBUNIT CLPX MITOCHONDRIAL PRECURSOR	TRP	-2.30432	6.58279e-05	-1.40749	0.00708974	Y	0015031 // protein transport // inferred from electronic annotation	---	0000166 // nucleotide binding // inferred from electronic annotation /// 0005515
Ag.2R.1284.1_CDS_a_at	AGAP002992	AMBIGUOUS	ProkCOanhd	M	-2.30794	0.00105321	-1.32372	0.0952361	Y	0015976 // carbon utilization // inferred from electronic annotation	---	0004089 // carbonate dehydratase activity // inferred from electronic annotation
Ag.3L.462.0_CDS_a_at	AGAP010445	TROPOMYOSIN	Tropomyosin	CS	-2.32204	2.04617e-06	-1.92855	8.8322e-06	Y	---	---	---
Ag.X.135.0_CDS_at	AGAP000964	secreted protein member	ENSANGT00000018748	U	-2.32525	0.000164722	-2.60555	8.08446e-05	Y	---	---	---
Ag.UNKN.2379.0_at	---	UNKNOWN	---	U	-2.32761	0.00405815	-1.39277	0.127344	N	---	---	---
Ag.3L.754.0_CDS_at	AGAP011890	MAP KINASE ACTIVATED KINASE 2 EC2.7.1.- MAPK ACTIVATED KINASE 2 MAPKAP KINASE 2 MAPKAPK 2	MAP KINASE ACTIVATED KINASE 2 EC2.7.1.- MAPK ACTIVATED KINASE 2 MAPKAP KINASE 2 MAPKAPK 2	D	-2.33134	0.0010524	-1.39058	0.0612166	Y	0006468 // protein amino acid phosphorylation // inferred from electronic annota	---	0004672 // protein kinase activity // inferred from electronic annotation /// 00
Ag.3R.501.0_CDS_at	AGAP009783	ACYL COA DEHYDROGENASE CHAIN SPECIFIC MITOCHONDRIAL PRECURSOR	ACYL COA DEHYDROGENASE CHAIN SPECIFIC MITOCHONDRIAL PRECURSOR	M	-2.33154	0.000571245	-1.37377	0.0475309	Y	0008152 // metabolic process // inferred from electronic annotation	---	0003995 // acyl-CoA dehydrogenase activity // inferred from electronic annotatio
Ag.X.238.0_CDS_a_at	AGAP000321	UNKNOWN	ENSANGT00000014877	U	-2.33593	4.08065e-05	-1.48194	0.00263256	Y	---	---	---
Ag.3R.1383.0_CDS_at	AGAP007849	PRECURSOR	PRECURSOR	CS	-2.34003	0.0199759	-2.27691	0.0227298	N	0007155 // cell adhesion // inferred from electronic annotation	0005604 // basement membrane // inferred from electronic annotation /// 0031012	---
Ag.UNKN.87.1_CDS_a_at	---	putative cytoplasmic carbonic anhydrase		M	-2.34097	0.00135618	-1.10468	0.535107	Y	0006730 // one-carbon compound metabolic process // inferred from electronic ann	---	0004089 // carbonate dehydratase activity // inferred from electronic annotation
Ag.UNKN.343.0_CDS_at	---	platelet endothelial tetraspan antigen 3	cell motility	D	-2.34978	0.0001907	-1.19061	0.149436	Y	---	---	---
Ag.2L.129.0_CDS_at	AGAP006218	PROBABLE G COUPLED RECEPTOR MTH PRECURSOR METHUSELAH	PROBABLE G COUPLED RECEPTOR MTH PRECURSOR METHUSELAH	D	-2.35634	0.000440775	-5.85218	7.24689e-06	Y	0006950 // response to stress // inferred from electronic annotation /// 0007166	0016020 // membrane // inferred from electronic annotation	0004888 // transmembrane receptor activity // inferred from electronic annotatio
Ag.2R.2080.0_CDS_at	AGAP004633	TRANSPORTER	TRANSPORTER	TRP	-2.35825	0.0027231	1.95875	0.00859512	N	0006810 // transport // inferred from electronic annotation	0016020 // membrane // inferred from electronic annotation /// 0016021 // integr	0005215 // transporter activity // inferred from electronic annotation
Ag.2L.421.0_CDS_a_at	AGAP004837	UNKNOWN	ENSANGT00000029124	U	-2.36044	0.00248207	-1.32878	0.149851	N	---	---	---
Ag.2R.37.0_CDS_s_at	AGAP003689	CLIPC7	SerproteaseTry	I	-2.36294	0.000686876	1.02257	0.873564	Y	0006508 // proteolysis // inferred from electronic annotation	---	0003824 // catalytic activity // inferred from electronic annotation /// 0004252
Ag.3L.312.0_UTR_a_at	AGAP011600	UNKNOWN	ENSANGT00000015050	U	-2.37101	0.000704282	1.45078	0.0335281	Y	0009968 // negative regulation of signal transduction // inferred from electroni	0005737 // cytoplasm // inferred from electronic annotation	---
Ag.3R.461.2_a_at	AGAP009897	AMBIGUOUS	AA/relpermease2	TRP	-2.37343	0.000223863	-1.69825	0.00294615	Y	---	0016020 // membrane // inferred from electronic annotation /// 0016021 // integr	---
Ag.2R.3699.0_a_at	---	UNKNOWN	---	U	-2.38119	0.000623866	1.55433	0.0161736	Y	---	---	---
Ag.3L.2023.0_CDS_at	AGAP011958	of chemokine-like factor super family	TPR-like domain	U	-2.38297	0.000787971	-2.59134	0.000481291	Y	---	---	0005488 // binding // inferred from electronic annotation
Ag.3R.435.1_CDS_a_at	---	Dual specificity tyrosine-phosphorylation-regulated	Protein kinase;Serine/threonine protein kinase, active site	D	-2.38727	0.0245195	-2.34956	0.0263184	N	---	---	---
Ag.2R.562.2_a_at	AGAP003021	CLATHRIN HEAVY CHAIN	CLATHRIN HEAVY CHAIN	TRP	-2.39247	0.00124846	-2.57574	0.000816041	Y	0006886 // intracellular protein transport // inferred from electronic annotatio	0030130 // clathrin coat of trans-Golgi network vesicle // inferred from electro	0005198 // structural molecule activity // inferred from electronic annotation /
Ag.2R.2079.0_CDS_at	AGAP004633	TRANSPORTER	TRANSPORTER	TRP	-2.39339	0.00244387	1.51546	0.0545119	N	0006810 // transport // inferred from electronic annotation	0016020 // membrane // inferred from electronic annotation /// 0016021 // integr	0005215 // transporter activity // inferred from electronic annotation
Ag.2L.591.0_CDS_a_at	AGAP006769	UNKNOWN	ENSANGT00000027627	U	-2.40007	0.0277534	-6.34403	0.000887984	Y	---	---	---
Ag.3R.1626.0_CDS_a_at	AGAP007957	CHOLINE KINASE EC2.7.1.32	CHOLINE KINASE EC2.7.1.32	M	-2.40265	0.000626033	1.05394	0.709868	Y	---	---	---
Ag.X.307.0_CDS_a_at	AGAP001021	DIHYDROPYRIMIDINE DEHYDROGENASE [NADP+] EC1.3.1.2 DPD DHPDHASE DIHYDROURACIL DEHYDROGENASE DIHYDROTHYMINE DEHYDROGENASE	DIHYDROPYRIMIDINE DEHYDROGENASE [NADP+] EC1.3.1.2 DPD DHPDHASE DIHYDROURACIL DEHYDROGENASE DIHYDROTHYMINE DEHYDROGENASE	D	-2.40358	0.00650084	-1.14075	0.562557	N	0006207 // 'de novo' pyrimidine base biosynthetic process // inferred from elect	0005737 // cytoplasm // inferred from electronic annotation	0003824 // catalytic activity // inferred from electronic annotation /// 0004152
Ag.2L.359.0_CDS_a_at	AGAP007717	VINEXIN SH3 CONTAINING ADAPTER MOLECULE 1 SCAM 1	VINEXIN SH3 CONTAINING ADAPTER MOLECULE 1 SCAM 1	D	-2.41743	0.00107189	-1.46329	0.0443211	Y	---	---	---
Ag.2R.1268.0_CDS_at	---	UNKNOWN	---	U	-2.4186	0.000182881	-1.67692	0.00308368	Y	---	---	---
Ag.X.184.0_CDS_a_at	AGAP000040	MONOCARBOXYLATE TRANSPORTER MCT	MONOCARBOXYLATE TRANSPORTER MCT	TRP	-2.4202	0.000425632	-1.23782	0.142353	Y	0006810 // transport // inferred from electronic annotation	0016021 // integral to membrane // inferred from electronic annotation	0005215 // transporter activity // inferred from electronic annotation
Ag.X.1659.0_at	AGAP000268	UNKNOWN	ENSANGT00000025459	U	-2.42736	0.000606511	-4.59916	2.92114e-05	Y	---	---	---
Ag.UNKN.1752.0_CDS_at	---	calpain		PROT	-2.43568	0.000172259	-2.84988	6.89946e-05	Y	---	---	---
Ag.3R.988.0_CDS_at	---	UNKNOWN	---	U	-2.43964	0.000961162	-1.45553	0.0448589	Y	---	---	---
Ag.3R.1463.0_CDS_a_at	AGAP008710	UNKNOWN	ENSANGT00000029218	U	-2.45396	0.0099796	-1.09439	0.722201	N	---	---	---
Ag.X.153.0_CDS_s_at	AGAP000011	BRANCHED CHAIN AMINO ACID AMINOTRANSFERASE EC2.6.1.42 BCAT	BRANCHED CHAIN AMINO ACID AMINOTRANSFERASE EC2.6.1.42 BCAT	D	-2.45559	0.0123559	1.40662	0.228467	N	0008152 // metabolic process // inferred from electronic annotation /// 0009081	---	0003824 // catalytic activity // inferred from electronic annotation /// 0004084
Ag.2R.679.0_CDS_a_at	AGAP002263	CHOLINEPHOSPHATE CYTIDYLYLTRANSFERASE A EC2.7.7.15 PHOSPHORYLCHOLINE TRANSFERASE A CTP:PHOSPHOCHOLINE CYTIDYLYLTRANSFERASE A CT A CCT A CCT ALPHA	CHOLINEPHOSPHATE CYTIDYLYLTRANSFERASE A EC2.7.7.15 PHOSPHORYLCHOLINE TRANSFERASE A CTP:PHOSPHOCHOLINE CYTIDYLYLTRANSFERASE A CT A CCT A CCT ALPHA	M	-2.45765	0.000463898	-1.9644	0.00207768	Y	0009058 // biosynthetic process // inferred from electronic annotation	---	0003824 // catalytic activity // inferred from electronic annotation /// 0016779
Ag.X.1599.0_at	---	UNKNOWN	---	U	-2.46156	4.55792e-05	-1.90977	0.000292719	Y	---	---	---
Ag.3R.328.0_UTR_a_at	AGAP008879	UNKNOWN	ENSANGT00000013918	U	-2.46164	0.0041012	-2.84071	0.00198348	Y	---	---	---
Ag.3R.141.0_CDS_at	AGAP009770	RECEPTOR PRECURSOR	RECEPTOR PRECURSOR	D	-2.46383	0.0168807	-2.41059	0.0186508	N	0007165 // signal transduction // inferred from electronic annotation /// 000716	0005886 // plasma membrane // inferred from electronic annotation /// 0016020 //	0004871 // signal transducer activity // inferred from electronic annotation ///
Ag.2R.1621.1_CDS_a_at	AGAP004376	ALDOSE 1 EPIMERASE EC_5.1.3.3 GALACTOSE MUTAROTASE;	Aldose 1-epimerase	M	-2.46669	0.00705001	-2.0244	0.0202926	N	0005975 // carbohydrate metabolic process // inferred from electronic annotation	---	0003824 // catalytic activity // inferred from electronic annotation /// 0016853
Ag.3R.16.0_CDS_at	AGAP008364	TEP15	TEP15	I	-2.46923	0.00214725	-1.66976	0.0269006	N	---	0005576 // extracellular region // inferred from electronic annotation /// 00056	0004866 // endopeptidase inhibitor activity // inferred from electronic annotati
Ag.3L.36.2_a_at	AGAP011790	CLIPA2	Peptidase S1 and S6, chymotrypsin/Hap;Peptidase S1A, chymotrypsin	I	-2.46974	0.00291984	-1.45928	0.0901847	N	0006508 // proteolysis // inferred from electronic annotation	---	0003824 // catalytic activity // inferred from electronic annotation /// 0004252
Ag.X.271.1_CDS_at	AGAP000264	UNKNOWN	ENSANGT00000012539	U	-2.47597	0.0454735	2.45798	0.0467352	N	---	---	---
Ag.2R.3674.0_at	AGAP001392	UNKNOWN	---	U	-2.47697	6.08086e-06	-1.52575	0.000467029	Y	---	---	---
Ag.3R.695.0_CDS_s_at	AGAP009864 /// AGAP012814	UNKNOWN	---	U	-2.4799	0.00639192	1.27511	0.315173	N	---	---	---
Ag.2R.710.0_CDS_at	AGAP001719	UNKNOWN	ENSANGT00000011550	U	-2.48196	0.0216034	-1.43047	0.27042	N	---	---	---
Ag.2L.2198.0_CDS_at	AGAP007255	MITOCHONDRIAL UNCOUPLING UCP	MITOCHONDRIAL UNCOUPLING UCP	RSM	-2.48246	0.000286992	5.31443	8.97159e-06	Y	0006810 // transport // inferred from electronic annotation	0016020 // membrane // inferred from electronic annotation	0005488 // binding // inferred from electronic annotation
Ag.2R.37.2_UTR_a_at	AGAP003689	CLIPC7	SerproteaseTry	I	-2.48479	0.00209092	-1.07612	0.691861	N	0006508 // proteolysis // inferred from electronic annotation	---	0003824 // catalytic activity // inferred from electronic annotation /// 0004252
Ag.2R.25.1_CDS_a_at	AGAP003095	DCCE2	yellow-f2	I	-2.48515	0.00824143	-4.40138	0.000743007	Y	---	---	---
Ag.2R.594.0_CDS_a_at	AGAP003656	BASEMENT MEMBRANE SPECIFIC HEPARAN SULFATE PROTEOGLYCAN CORE PRECURSOR HSPG PERLECAN PLC	BASEMENT MEMBRANE SPECIFIC HEPARAN SULFATE PROTEOGLYCAN CORE PRECURSOR HSPG PERLECAN PLC	D	-2.48569	0.0137264	-1.39314	0.256405	N	0007155 // cell adhesion // inferred from electronic annotation	0031012 // extracellular matrix // inferred from electronic annotation	---
Ag.3L.458.0_UTR_at	---	UNKNOWN	---	U	-2.50071	0.000120919	1.36622	0.0243349	Y	---	---	---
Ag.2R.1590.0_CDS_at	AGAP003542	AMBIGUOUS	A/bhydrolase,ABhydrolase,Epoxhydrolase,Serestrssite	M	-2.50417	0.00127103	-2.62648	0.000976233	Y	---	---	0003824 // catalytic activity // inferred from electronic annotation
Ag.2R.1121.0_CDS_at	AGAP003490	SERINE PYRUVATE AMINOTRANSFERASE EC2.6.1.51 SPT ALANINE GLYOXYLATE AMINOTRANSFERASE EC2.6.1.- 44 AGT	SERINE PYRUVATE AMINOTRANSFERASE EC2.6.1.51 SPT ALANINE GLYOXYLATE AMINOTRANSFERASE EC2.6.1.- 44 AGT	D	-2.5055	0.000224272	1.6521	0.0051115	Y	0008152 // metabolic process // inferred from electronic annotation	---	0003824 // catalytic activity // inferred from electronic annotation /// 0008453
Ag.2L.3089.0_at	---	UNKNOWN	---	U	-2.51001	0.000425313	-5.14366	1.64242e-05	Y	---	---	---
Ag.3L.247.0_CDS_a_at	AGAP010870	VERY LONG CHAIN ACYL COA SYNTHETASE EC6.2.1.- VERY LONG CHAIN FATTY ACID COA LIGASE	VERY LONG CHAIN ACYL COA SYNTHETASE EC6.2.1.- VERY LONG CHAIN FATTY ACID COA LIGASE	M	-2.52455	4.57975e-06	1.37768	0.00172935	Y	0008152 // metabolic process // inferred from electronic annotation	---	0003824 // catalytic activity // inferred from electronic annotation
Ag.3R.652.1_CDS_at	AGAP007743	MONOCARBOXYLATE TRANSPORTER MCT	MONOCARBOXYLATE TRANSPORTER MCT	TRP	-2.52643	0.0121893	3.25289	0.00406956	N	0006727 // ommochrome biosynthetic process // inferred from electronic annotatio	0016021 // integral to membrane // inferred from electronic annotation	0005215 // transporter activity // inferred from electronic annotation
Ag.2L.1804.1_a_at	AGAP004762	CELLULAR RETINALDEHYDE BINDING CRALBP	CELLULAR RETINALDEHYDE BINDING CRALBP	TRP	-2.5302	0.0002272	-11.0755	9.2452e-07	Y	0006810 // transport // inferred from electronic annotation	0005622 // intracellular // inferred from electronic annotation	0005215 // transporter activity // inferred from electronic annotation
Ag.3L.462.0_UTR_a_at	AGAP010445	TROPOMYOSIN	blastoderm specific protein 25D	CS	-2.54061	0.000478991	-1.94803	0.00272871	Y	---	---	---
Ag.X.347.0_CDS_at	AGAP000077	UNKNOWN	ENSANGT00000024091	U	-2.54252	0.00299341	1.12378	0.570086	N	---	---	---
Ag.2R.3581.0_CDS_s_at	AGAP004353	dual specificity protein phosphatase		D	-2.54838	0.000141005	-2.18911	0.000375675	Y	0006470 // protein amino acid dephosphorylation // inferred from electronic anno	---	0004725 // protein tyrosine phosphatase activity // inferred from electronic ann
Ag.2R.1061.0_CDS_at	AGAP004443	GLYCOGEN SYNTHASE KINASE 3 EC2.7.1.37 GSK 3	GLYCOGEN SYNTHASE KINASE 3 EC2.7.1.37 GSK 3	D	-2.55068	0.00101937	1.35645	0.101416	Y	0006468 // protein amino acid phosphorylation // inferred from electronic annota	---	0004672 // protein kinase activity // inferred from electronic annotation /// 00
Ag.2L.642.0_UTR_at	AGAP005617	UNKNOWN	ENSANGT00000025769	U	-2.55578	0.000130585	2.17801	0.000367392	Y	---	---	---
Ag.2L.178.0_CDS_a_at	AGAP006275	UNKNOWN	ENSANGT00000021680	U	-2.55812	0.045581	-2.08454	0.0967514	N	---	---	---
Ag.2L.415.0_UTR_at	AGAP007107	DNAJ HOMOLOG SUBFAMILY MEMBER	DNAJ HOMOLOG SUBFAMILY MEMBER	RSM	-2.56787	0.000137467	-1.15577	0.235745	Y	0006457 // protein folding // inferred from electronic annotation	---	0031072 // heat shock protein binding // inferred from electronic annotation ///
Ag.3L.411.0_CDS_a_at	AGAP011584	DIPEPTIDYL PEPTIDASE IV EC3.4.14.5 DPP IV T CELL ACTIVATION ANTIGEN CD26	DIPEPTIDYL PEPTIDASE IV EC3.4.14.5 DPP IV T CELL ACTIVATION ANTIGEN CD26	M	-2.56829	0.00177262	-1.58495	0.0404412	Y	0006508 // proteolysis // inferred from electronic annotation	0016020 // membrane // inferred from electronic annotation	0008236 // serine-type peptidase activity // inferred from electronic annotation
Ag.3L.272.0_CDS_at	AGAP011859	BETA GLUCURONIDASE PRECURSOR EC3.2.1.31	BETA GLUCURONIDASE PRECURSOR EC3.2.1.31	D	-2.58409	0.0132989	-4.32783	0.00173576	Y	0005975 // carbohydrate metabolic process // inferred from electronic annotation	---	0003824 // catalytic activity // inferred from electronic annotation /// 0004553
Ag.3L.36.0_CDS_a_at	AGAP011790	CLIPA2	Peptidase S1 and S6, chymotrypsin/Hap;Peptidase S1A, chymotrypsin	I	-2.59033	0.00189106	-1.39643	0.114206	Y	0006508 // proteolysis // inferred from electronic annotation	---	0003824 // catalytic activity // inferred from electronic annotation /// 0004252
Ag.2R.1170.0_CDS_at	AGAP001873	UNKNOWN	ENSANGT00000020146	U	-2.59326	0.000184389	-2.33693	0.00034889	Y	---	---	---
Ag.2L.27.0_CDS_a_at	AGAP007294	UNKNOWN	---	U	-2.6001	0.000611565	1.50364	0.0315329	Y	---	0005622 // intracellular // inferred from electronic annotation	0005515 // protein binding // inferred from electronic annotation /// 0008270 //
Ag.UNKN.2323.0_at	---	UNKNOWN	---	U	-2.60171	0.000199831	-1.27663	0.0862388	Y	---	---	---
Ag.2R.964.0_CDS_at	AGAP002136	UNKNOWN	DUF227	U	-2.60555	0.000375905	1.406	0.0437279	Y	---	---	---
Ag.3L.198.0_CDS_at	AGAP011824	TPX4	PEROXIREDOXIN 6 EC1.11.1.- ANTIOXIDANT 2 1 CYS PEROXIREDOXIN 1 CYS PRX ACIDIC CALCIUM INDEPENDENT PHOSPHOLIPASE A2 EC3.1.-.- 1 AIPLA2 NON SELENIUM GLUTATHIONE PEROXIDASE EC1.11.1.7 NSGPX	I	-2.60694	4.2512e-05	-11.2289	1.84568e-07	Y	0045454 // cell redox homeostasis // inferred from electronic annotation	---	0004601 // peroxidase activity // inferred from electronic annotation /// 001620
Ag.3L.2536.0_at	---	UNKNOWN	---	U	-2.62215	0.000200565	-1.66091	0.00555233	Y	---	---	---
Ag.2L.65.0_CDS_at	AGAP006216	PROBABLE G COUPLED RECEPTOR MTH PRECURSOR METHUSELAH	PROBABLE G COUPLED RECEPTOR MTH PRECURSOR METHUSELAH	D	-2.62366	0.000419342	-2.05933	0.00191626	Y	0007166 // cell surface receptor linked signal transduction // inferred from ele	0016020 // membrane // inferred from electronic annotation	0004888 // transmembrane receptor activity // inferred from electronic annotatio
Ag.2R.1000.1_CDS_a_at	---	UNKNOWN	---	U	-2.63606	0.000892502	1.18987	0.31667	Y	---	---	---
Ag.3R.507.0_CDS_s_at	AGAP010052	CARBONIC ANHYDRASE EC_4.2.1.1 CARBONIC ANHYDRASE CARBONATE DEHYDRATASE CA;	Carbonic anhydrase, eukaryotic	M	-2.64599	0.00136184	1.1436	0.468163	Y	0006730 // one-carbon compound metabolic process // inferred from electronic ann	---	0004089 // carbonate dehydratase activity // inferred from electronic annotation
Ag.2L.3926.0_at	---	UNKNOWN	---	U	-2.67378	0.0177466	-1.50862	0.224659	N	---	---	---
Ag.3R.952.0_CDS_s_at	AGAP008527	TETRASPANIN TSPAN TRANSMEMBRANE 4 SUPERFAMILY MEMBER;	CD9/CD37/CD63 antigen;Polycystic kidney disease type 2 protein	D	-2.67503	0.000299878	-1.22402	0.176421	Y	---	0016020 // membrane // inferred from electronic annotation /// 0016021 // integr	---
Ag.2R.16.0_CDS_at	AGAP003250	CLIPB4 (SP14D1)	Peptidase S1 and S6, chymotrypsin/Hap;Peptidase S1A, chymotrypsin	I	-2.69285	0.000648858	-1.26292	0.178394	Y	0006508 // proteolysis // inferred from electronic annotation	---	0003824 // catalytic activity // inferred from electronic annotation /// 0004252
Ag.2R.1792.1_CDS_a_at	---	cationic amino acid transporter,		TRP	-2.69734	0.0234502	2.96963	0.0161892	N	---	---	---
Ag.3L.152.0_CDS_s_at	AGAP010461	HISTONE H1	HISTONE H1	RTT	-2.70715	3.26501e-06	-1.32079	0.00375514	Y	0006334 // nucleosome assembly // inferred from electronic annotation	0000786 // nucleosome // inferred from electronic annotation /// 0005634 // nucl	0003677 // DNA binding // inferred from electronic annotation
Ag.3L.232.1_CDS_a_at	AGAP011940	ACID SPHINGOMYELINASE PHOSPHODIESTERASE PRECURSOR EC3.1.4.- ASM PHOSPHODIESTERASE	ACID SPHINGOMYELINASE PHOSPHODIESTERASE PRECURSOR EC3.1.4.- ASM PHOSPHODIESTERASE	M	-2.73973	0.000123717	-1.30475	0.0604121	Y	0006685 // sphingomyelin catabolic process // inferred from electronic annotatio	---	0004767 // sphingomyelin phosphodiesterase activity // inferred from electronic
Ag.3L.255.2_a_at	AGAP012010	6 PHOSPHOFRUCTO 2 KINASE/FRUCTOSE 2 6 BIPHOSPHATASE 6PF 2 K/FRU 2 6 P2ASE ISOZYME [INCLUDES: 6 PHOSPHOFRUCTO 2 KINASE EC2.7.1.105 ; FRUCTOSE 2 6 BISPHOSPHATASE EC3.1.3.- 46 ]	6 PHOSPHOFRUCTO 2 KINASE/FRUCTOSE 2 6 BIPHOSPHATASE 6PF 2 K/FRU 2 6 P2ASE ISOZYME [INCLUDES: 6 PHOSPHOFRUCTO 2 KINASE EC2.7.1.105 ; FRUCTOSE 2 6 BISPHOSPHATASE EC3.1.3.- 46 ]	M	-2.74503	1.86175e-07	-2.08229	1.24302e-06	Y	0006000 // fructose metabolic process // inferred from electronic annotation ///	---	0003824 // catalytic activity // inferred from electronic annotation /// 0003873
Ag.2L.632.0_CDS_s_at	AGAP004880	L LACTATE DEHYDROGENASE CHAIN EC1.1.1.27 LDH	L LACTATE DEHYDROGENASE CHAIN EC1.1.1.27 LDH	M	-2.75058	0.000128972	1.13999	0.303915	Y	0005975 // carbohydrate metabolic process // inferred from electronic annotation	0005737 // cytoplasm // inferred from electronic annotation	0003824 // catalytic activity // inferred from electronic annotation /// 0004459
Ag.2R.96.0_CDS_at	AGAP004026	PROBABLE G COUPLED RECEPTOR MTH PRECURSOR METHUSELAH	PROBABLE G COUPLED RECEPTOR MTH PRECURSOR METHUSELAH	D	-2.78613	5.49312e-06	-1.71574	0.000216338	Y	0007166 // cell surface receptor linked signal transduction // inferred from ele	0016020 // membrane // inferred from electronic annotation	0004888 // transmembrane receptor activity // inferred from electronic annotatio
Ag.2R.3051.0_CDS_at	AGAP001350	UNKNOWN	---	U	-2.78996	0.00305518	-2.69713	0.00359755	N	---	---	---
Ag.3L.16.0_CDS_a_at	AGAP011780	CLIPA4	Chymotrypsin,SerproteaseTry	I	-2.80868	0.00409264	1.17062	0.517836	N	0006508 // proteolysis // inferred from electronic annotation	---	0003824 // catalytic activity // inferred from electronic annotation /// 0004252
Ag.3R.673.1_at	AGAP008822	UNKNOWN	Peptidylprolyl isomerase, FKBP-type	D	-2.82145	4.06657e-05	-4.12601	6.6488e-06	Y	0006457 // protein folding // inferred from electronic annotation	---	0005509 // calcium ion binding // inferred from electronic annotation
Ag.2R.1477.0_CDS_at	---	UNKNOWN	---	U	-2.82387	0.00323786	-4.35546	0.000537101	Y	---	---	---
Ag.UNKN.5.0_CDS_s_at	AGAP008209	CYTOCHROME P450; Cytochrome P450 CYPm3r9. [Source:Uniprot/SPTREMBL;Acc:Q86GR0]	Cytochrome P450;E-class P450, CYP3A;E-class P450, group I;E-class P450, group II	RSM	-2.85634	0.000211985	2.40479	0.000563556	Y	---	---	0004497 // monooxygenase activity // inferred from electronic annotation /// 000
Ag.3R.646.0_CDS_a_at	AGAP009940	TROPOMYOSIN	Stathmin,Tropomyosin	CS	-2.86157	0.00251897	-1.77322	0.0351334	N	0007242 // intracellular signaling cascade // inferred from electronic annotatio	---	---
Ag.3L.1069.0_CDS_at	AGAP012382	AMBIGUOUS	ENSANGT00000011215	TRP	-2.91705	0.000452814	-3.01884	0.000381563	Y	0006810 // transport // inferred from electronic annotation	0016021 // integral to membrane // inferred from electronic annotation	0005215 // transporter activity // inferred from electronic annotation
Ag.2L.359.0_UTR_a_at	AGAP007717	VINEXIN SH3 CONTAINING ADAPTER MOLECULE 1 SCAM 1	VINEXIN SH3 CONTAINING ADAPTER MOLECULE 1 SCAM 1	D	-2.91776	0.0123663	-1.28849	0.435382	N	---	---	---
Ag.3R.673.0_CDS_a_at	AGAP008822	FK506-BINDING Protein	Peptidylprolyl isomerase, FKBP-type	D	-2.92719	2.42645e-05	-3.58436	8.89296e-06	Y	0006457 // protein folding // inferred from electronic annotation	---	0005509 // calcium ion binding // inferred from electronic annotation
Ag.2R.727.2_at	AGAP003623	LONG CHAIN FATTY ACID COA LIGASE EC6.2.1.3 LONG CHAIN ACYL COA SYNTHETASE LACS	LONG CHAIN FATTY ACID COA LIGASE EC6.2.1.3 LONG CHAIN ACYL COA SYNTHETASE LACS	M	-2.95424	0.0026173	-1.06682	0.778167	N	0008152 // metabolic process // inferred from electronic annotation	0005811 // lipid particle // inferred from electronic annotation	0003824 // catalytic activity // inferred from electronic annotation
Ag.2L.43.0_CDS_at	AGAP004845	SCRB8	SCAVENGER RECEPTOR CLASS B MEMBER 1 SRB1 SR BI	I	-2.97233	0.0152185	-4.0644	0.00495054	N	0007155 // cell adhesion // inferred from electronic annotation	0016020 // membrane // inferred from electronic annotation	---
Ag.3R.819.0_UTR_at	AGAP009231	UNKNOWN	ENSANGT00000010584	U	-2.98241	2.49946e-05	-1.48767	0.00563488	Y	0007155 // cell adhesion // inferred from electronic annotation /// 0042246 // t	0016021 // integral to membrane // inferred from electronic annotation	---
Ag.3R.1317.0_CDS_at	AGAP009643	DIAPHANOUS HOMOLOG DIAPHANOUS RELATED FORMIN	DIAPHANOUS HOMOLOG DIAPHANOUS RELATED FORMIN	D	-3.01252	0.000171814	1.02077	0.882866	Y	0016043 // cellular component organization // inferred from electronic annotatio	---	0003779 // actin binding // inferred from electronic annotation /// 0017048 // R
Ag.2L.1075.1_CDS_a_at	AGAP005758	ESTERASE	ESTERASE	RSM	-3.01377	6.47126e-06	-1.65132	0.000563396	Y	---	---	---
Ag.2R.2165.0_CDS_at	AGAP002244	UNKNOWN	---	U	-3.02593	1.15832e-05	-3.14642	9.46366e-06	Y	---	---	---
Ag.2L.207.0_CDS_a_at	AGAP005712	MONOOXYGENASE	MONOOXYGENASE	D	-3.04188	9.44452e-06	1.64208	0.000882183	Y	0006559 // L-phenylalanine catabolic process // inferred from electronic annotat	---	0004497 // monooxygenase activity // inferred from electronic annotation /// 000
Ag.2L.414.0_UTR_a_at	AGAP006904	PRECURSOR MATRIX METALLOPROTEINASE MMP	PRECURSOR MATRIX METALLOPROTEINASE MMP	PROT	-3.04974	3.57642e-05	-2.28461	0.000195139	Y	0006508 // proteolysis // inferred from electronic annotation /// 0008152 // met	0005578 // proteinaceous extracellular matrix // inferred from electronic annota	0004222 // metalloendopeptidase activity // inferred from electronic annotation
Ag.3L.1532.0_CDS_at	AGAP011569	PHOSPHOLIPASE A2 EC3.1.1.4 PHOSPHATIDYLCHOLINE 2 ACYLHYDROLASE	PHOSPHOLIPASE A2 EC3.1.1.4 PHOSPHATIDYLCHOLINE 2 ACYLHYDROLASE	M	-3.09179	1.02538e-06	-1.58674	0.000181599	Y	0006644 // phospholipid metabolic process // inferred from electronic annotation	0005576 // extracellular region // inferred from electronic annotation	0004623 // phospholipase A2 activity // inferred from electronic annotation ///
Ag.UNKN.144.0_CDS_at	AGAP012643	LARGE NEUTRAL AMINO ACIDS TRANSPORTER SMALL SUBUNIT L TYPE AMINO ACID TRANSPORTER	CATIONIC AMINO ACID TRANSPORTER	TRP	-3.09537	0.00986402	2.60072	0.0199179	N	0006810 // transport // inferred from electronic annotation /// 0006865 // amino	0016020 // membrane // inferred from electronic annotation	0015171 // amino acid transmembrane transporter activity // inferred from electr
Ag.2L.316.0_CDS_at	AGAP006729	UNKNOWN	ENSANGT00000021628	U	-3.10491	0.0011868	-1.18626	0.41808	Y	---	0005634 // nucleus // inferred from electronic annotation	0008270 // zinc ion binding // inferred from electronic annotation /// 0016788 /
Ag.3R.459.0_UTR_at	AGAP009464	ATP BINDING CASSETTE SUB FAMILY G MEMBER	ATP BINDING CASSETTE SUB FAMILY G MEMBER	TRP	-3.12477	0.000161893	-2.02935	0.0020593	Y	---	0016020 // membrane // inferred from electronic annotation	0000166 // nucleotide binding // inferred from electronic annotation /// 0005524
Ag.2L.414.0_CDS_a_at	AGAP006904	PRECURSOR MATRIX METALLOPROTEINASE MMP	PRECURSOR MATRIX METALLOPROTEINASE MMP	PROT	-3.1374	0.000193951	-2.53865	0.000593718	Y	0006508 // proteolysis // inferred from electronic annotation /// 0008152 // met	0005578 // proteinaceous extracellular matrix // inferred from electronic annota	0004222 // metalloendopeptidase activity // inferred from electronic annotation
Ag.3R.2596.0_CDS_at	AGAP010168	UNKNOWN	---	U	-3.17762	0.000324536	-4.06987	0.000110448	Y	---	---	---
Ag.2L.1523.0_CDS_a_at	AGAP007691	SRPN18	INHIBITOR	I	-3.17812	9.83664e-05	-3.64424	5.21071e-05	Y	---	---	0004867 // serine-type endopeptidase inhibitor activity // inferred from electro
Ag.3L.232.0_CDS_a_at	AGAP011940	ACID SPHINGOMYELINASE PHOSPHODIESTERASE PRECURSOR EC3.1.4.- ASM PHOSPHODIESTERASE	ACID SPHINGOMYELINASE PHOSPHODIESTERASE PRECURSOR EC3.1.4.- ASM PHOSPHODIESTERASE	M	-3.1827	8.16788e-07	-1.36026	0.00149671	Y	0006685 // sphingomyelin catabolic process // inferred from electronic annotatio	---	0004767 // sphingomyelin phosphodiesterase activity // inferred from electronic
Ag.3R.1939.0_CDS_at	---	6-phosphofructo-2-kinase/fructose-2,6-bisphosphatase		M	-3.20194	0.000394468	1.91327	0.00750376	Y	---	---	---
Ag.2R.1401.0_CDS_at	AGAP002783	UDP GLUCURONOSYLTRANSFERASE 1 PRECURSOR MICROSOMAL EC2.4.1.17 UDPGT UGT1 UGT1	UDP GLUCURONOSYLTRANSFERASE 1 PRECURSOR MICROSOMAL EC2.4.1.17 UDPGT UGT1 UGT1	D	-3.23145	2.24369e-05	1.17967	0.147667	Y	0008152 // metabolic process // inferred from electronic annotation	---	0016740 // transferase activity // inferred from electronic annotation /// 00167
Ag.2R.383.0_CDS_at	---	UNKNOWN	---	U	-3.24021	0.000731987	-2.68256	0.00181894	Y	---	---	---
Ag.UNKN.2292.0_s_at	AGAP012613 /// AGAP012740 /// AGAP012926	UNKNOWN	---	U	-3.24236	9.90044e-06	1.34415	0.0142469	Y	---	---	---
Ag.2R.379.0_CDS_a_at	---	UNKNOWN	---	U	-3.25057	6.22457e-07	1.92089	2.00556e-05	Y	---	---	---
Ag.2R.1810.0_CDS_at	AGAP001242	defective proboscis extension response	Ig-containing proteins, cell adhesion molecules	D	-3.25336	5.80375e-06	-2.62055	1.89046e-05	Y	---	---	---
Ag.2R.403.3_a_at	AGAP004426	AMBIGUOUS	BIgH3fasciclin	D	-3.27194	0.000200519	-4.91111	3.79041e-05	Y	---	---	---
Ag.3R.507.0_UTR_at	---	UNKNOWN	---	U	-3.2747	0.000361046	-1.11422	0.53541	Y	---	---	---
Ag.2R.2005.0_CDS_a_at	AGAP003725	UNKNOWN	ENSANGT00000027682	U	-3.27645	0.00100297	-1.38868	0.150502	Y	---	---	---
Ag.2R.1401.1_CDS_a_at	AGAP002783	UDP GLUCURONOSYLTRANSFERASE 1 PRECURSOR MICROSOMAL EC2.4.1.17 UDPGT UGT1 UGT1	UDP GLUCURONOSYLTRANSFERASE 1 PRECURSOR MICROSOMAL EC2.4.1.17 UDPGT UGT1 UGT1	D	-3.28182	3.97957e-07	1.18797	0.0146045	Y	0008152 // metabolic process // inferred from electronic annotation	---	0016740 // transferase activity // inferred from electronic annotation /// 00167
Ag.3R.200.0_CDS_at	AGAP009176	FATTY ACID SYNTHASE EC2.3.1.85 [INCLUDES: EC2.3.1.- 38; EC2.3.-.- 1 39; EC 2.3.1.41; EC 1.1.1.- 100; EC 4.2.-.- 1 61; EC 1 3 1 10; EC 3 1 2 14]	FATTY ACID SYNTHASE EC2.3.1.85 [INCLUDES: EC2.3.1.- 38, EC2.3.-.- 1 39, EC 2.3.1.41, EC 1.1.1.- 100, EC 4.2.-.- 1 61, EC 1 3 1 10, EC 3 1 2 14]	M	-3.2906	8.14813e-05	-1.83601	0.00298848	Y	0008152 // metabolic process // inferred from electronic annotation /// 0009058	---	0000036 // acyl carrier activity // inferred from electronic annotation /// 0003
Ag.3R.1626.1_a_at	---	UNKNOWN	---	U	-3.30341	0.00023664	1.07397	0.658407	Y	---	---	---
Ag.3R.819.0_CDS_at	AGAP009231	UNKNOWN	ENSANGT00000010584	U	-3.31021	3.02722e-07	-1.48747	0.000185619	Y	0007155 // cell adhesion // inferred from electronic annotation /// 0042246 // t	0016021 // integral to membrane // inferred from electronic annotation	---
Ag.2R.40.0_CDS_a_at	AGAP004163	GLUTATHIONE S TRANSFERASE EC2.5.1.18 GST CLASS THETA	GLUTATHIONE S TRANSFERASE EC2.5.1.18 GST CLASS THETA	RSM	-3.31163	0.000247769	-19.7729	1.27541e-06	Y	0006749 // glutathione metabolic process // inferred from sequence or structural	0005576 // extracellular region // inferred from sequence or structural similari	0004364 // glutathione transferase activity // inferred from electronic annotati
Ag.3L.156.0_CDS_at	---	UNKNOWN	---	U	-3.32358	4.23673e-05	-1.36407	0.0341707	Y	---	---	---
Ag.2L.421.0_UTR_a_at	AGAP004837	UNKNOWN	ENSANGT00000029124	U	-3.34997	0.000306792	-1.43884	0.0668127	Y	---	---	---
Ag.2R.677.0_CDS_at	AGAP001508	UNKNOWN		U	-3.35819	0.0111095	-4.54372	0.00400762	N	---	---	---
Ag.2R.1197.0_CDS_s_at	AGAP003162	UNKNOWN	---	U	-3.37046	2.04426e-05	1.87523	0.000809902	Y	---	---	---
Ag.2R.403.1_CDS_a_at	AGAP004428	midline fasciclin	BIgH3fasciclin	D	-3.38537	5.23249e-05	-5.51858	7.4414e-06	Y	---	---	---
Ag.UNKN.50.2_CDS_a_at	AGAP001082	Saposin	CytChemebind,SapA,SapB1,SapB2,SaposinB,ZnfC2H2	D	-3.39826	0.000193567	-1.80956	0.00785886	Y	0006629 // lipid metabolic process // inferred from electronic annotation /// 00	0005764 // lysosome // inferred from electronic annotation	---
Ag.2R.1206.0_CDS_at	AGAP003578	ALDEHYDE DEHYDROGENASE	ALDEHYDE DEHYDROGENASE	M	-3.39965	0.000150116	-1.17454	0.309191	Y	0008152 // metabolic process // inferred from electronic annotation	---	0016491 // oxidoreductase activity // inferred from electronic annotation
Ag.3L.245.0_CDS_a_at	AGAP010640	UNKNOWN	ENSANGT00000016832	U	-3.41486	3.38311e-05	1.88619	0.00128872	Y	---	---	---
Ag.2R.1653.0_CDS_at	AGAP001465	UNKNOWN	ENSANGT00000012232	U	-3.44876	0.00423794	-1.32138	0.353178	N	---	---	---
Ag.3R.224.0_UTR_a_at	AGAP008988	GLUTAMINE SYNTHETASE EC6.3.1.2 GLUTAMATE AMMONIA LIGASE	GLUTAMINE SYNTHETASE EC6.3.1.2 GLUTAMATE AMMONIA LIGASE	M	-3.47929	0.000718179	-2.33151	0.005051	Y	0006542 // glutamine biosynthetic process // inferred from electronic annotation	---	0003824 // catalytic activity // inferred from electronic annotation /// 0004356
Ag.3R.27.0_CDS_a_at	AGAP009212	SRPN6	INHIBITOR	I	-3.50468	0.00786188	-1.78331	0.121094	N	---	---	0004867 // serine-type endopeptidase inhibitor activity // inferred from electro
Ag.2L.533.0_CDS_a_at	AGAP007169	SESTRIN	SESTRIN	D	-3.50667	0.000617099	-1.4486	0.102115	Y	0007050 // cell cycle arrest // inferred from electronic annotation	0005634 // nucleus // inferred from electronic annotation	---
Ag.3R.194.0_CDS_at	AGAP007781	EUKARYOTIC TRANSLATION INITIATION FACTOR 4E BINDING 1 4E BP1 EIF4E BINDING 1 PHOSPHORYLATED HEAT AND ACID STABLE REGULATED BY INSULIN 1 PHAS I	EUKARYOTIC TRANSLATION INITIATION FACTOR 4E BINDING 1 4E BP1 EIF4E BINDING 1 PHOSPHORYLATED HEAT AND ACID STABLE REGULATED BY INSULIN 1 PHAS I	RTT	-3.51372	7.60082e-06	2.4212	5.80228e-05	Y	0001558 // regulation of cell growth // inferred from electronic annotation ///	---	0008190 // eukaryotic initiation factor 4E binding // inferred from electronic a
Ag.3R.459.0_CDS_at	AGAP009464	ATP BINDING CASSETTE SUB FAMILY G MEMBER	ATP BINDING CASSETTE SUB FAMILY G MEMBER	TRP	-3.5297	3.82038e-07	-2.08799	9.15239e-06	Y	---	0016020 // membrane // inferred from electronic annotation	0000166 // nucleotide binding // inferred from electronic annotation /// 0005524
Ag.3L.787.0_CDS_at	AGAP010641	UNKNOWN	ENSANGT00000017417	U	-3.53073	0.00152527	-3.77259	0.00117111	Y	---	---	---
Ag.2L.664.0_CDS_at	AGAP006771	Eiger (TNF) homologue	ENSANGT00000020363	I	-3.53158	0.0018883	-3.58268	0.00178295	Y	0006955 // immune response // inferred from electronic annotation	0016020 // membrane // inferred from electronic annotation	0005164 // tumor necrosis factor receptor binding // inferred from electronic an
Ag.3R.252.1_at	AGAP009851	UNKNOWN	---	U	-3.58525	5.37416e-05	-2.37243	0.000474139	Y	---	---	---
Ag.3R.987.0_CDS_s_at	AGAP009311	CELLULAR RETINALDEHYDE BINDING CRALBP	CELLULAR RETINALDEHYDE BINDING CRALBP	TRP	-3.59454	0.00082506	-1.50286	0.096628	Y	0006810 // transport // inferred from electronic annotation	0005622 // intracellular // inferred from electronic annotation	0005215 // transporter activity // inferred from electronic annotation
Ag.3L.184.0_UTR_at	---	UNKNOWN	---	U	-3.59681	2.83211e-05	1.49184	0.0122163	Y	---	---	---
Ag.3R.16.1_CDS_a_at	AGAP008364	TEP15	TEP15	I	-3.59847	2.61863e-06	-2.1933	4.50912e-05	Y	---	0005576 // extracellular region // inferred from electronic annotation /// 00056	0004866 // endopeptidase inhibitor activity // inferred from electronic annotati
Ag.3R.276.0_CDS_a_at	AGAP008013	UNKNOWN	---	U	-3.62617	0.014445	-6.16661	0.00298397	N	---	---	---
AF283273.1_s_at	AGAP005712	MONOOXYGENASE	MONOOXYGENASE	D	-3.67279	0.000769011	1.15002	0.52604	Y	0006559 // L-phenylalanine catabolic process // inferred from electronic annotat	---	0004497 // monooxygenase activity // inferred from electronic annotation /// 000
Ag.2R.3052.0_CDS_at	AGAP001351	UNKNOWN	ENSANGT00000023848	U	-3.72886	0.000448103	-2.61286	0.00232129	Y	---	---	---
Ag.3R.1452.0_CDS_s_at	---	UNKNOWN	---	U	-3.74092	2.76956e-06	1.75684	0.000361465	Y	---	---	---
Ag.2L.1075.0_CDS_a_at	AGAP005758	ESTERASE	ESTERASE	RSM	-3.76583	1.21821e-05	-1.96823	0.000540083	Y	---	---	---
Ag.2L.203.0_CDS_at	AGAP005581	3 HYDROXYISOBUTYRATE DEHYDROGENASE MITOCHONDRIAL EC1.1.1.31 HIBADH	3 HYDROXYISOBUTYRATE DEHYDROGENASE MITOCHONDRIAL EC1.1.1.31 HIBADH	M	-3.7838	6.44446e-05	-1.17814	0.272112	Y	0006098 // pentose-phosphate shunt // inferred from electronic annotation /// 00	---	0003824 // catalytic activity // inferred from electronic annotation /// 0004616
Ag.2R.813.0_CDS_s_at	AGAP012662	NITRILASE AND FRAGILE HISTIDINE TRIAD FUSION NITFHIT [INCLUDES: BIS 5' ADENOSYL TRIPHOSPHATASE EC_3.6.1.29 DIADENOSINE 5' 5''' P1 P3 TRIPHOSPHATE HYDROLASE DINUCLEOSIDETRIPHOSPHATASE AP3A HYDROLASE AP3AASE ; NITRILASE;	Nitrilase/cyanide hydratase and apolipoprotein N-acyltransferase	M	-3.79762	3.91092e-06	-1.19107	0.0821572	Y	0006807 // nitrogen compound metabolic process // inferred from electronic annot	---	0016810 // hydrolase activity, acting on carbon-nitrogen (but not peptide) bonds
Ag.X.153.0_UTR_s_at	AGAP000011	BRANCHED CHAIN AMINO ACID AMINOTRANSFERASE EC2.6.1.42 BCAT	BRANCHED CHAIN AMINO ACID AMINOTRANSFERASE EC2.6.1.42 BCAT	D	-3.82078	1.06535e-05	1.35935	0.0219119	Y	0008152 // metabolic process // inferred from electronic annotation /// 0009081	---	0003824 // catalytic activity // inferred from electronic annotation /// 0004084
Ag.3L.2635.0_at	---	UNKNOWN	---	U	-3.87159	8.44655e-07	-1.17592	0.0485041	Y	---	---	---
Ag.3R.1473.0_CDS_at	AGAP008830	UNKNOWN	DUF608	U	-3.87236	3.91916e-06	1.98147	0.000198699	Y	0006665 // sphingolipid metabolic process // inferred from electronic annotation	0016020 // membrane // inferred from electronic annotation /// 0016021 // integr	0003824 // catalytic activity // inferred from electronic annotation /// 0004348
Ag.3L.156.0_UTR_s_at	---	UNKNOWN	---	U	-3.89675	7.26674e-06	-1.42543	0.00972367	Y	---	---	---
Ag.3L.184.0_CDS_at	AGAP011571	UNKNOWN	ENSANGT00000019800	U	-3.95233	6.92313e-05	1.95545	0.00322727	Y	---	---	---
Ag.3R.405.0_CDS_at	AGAP009493	ACETYLCHOLINE RECEPTOR PROTEIN CHAIN PRECURSOR	ACETYLCHOLINE RECEPTOR PROTEIN CHAIN PRECURSOR	TRP	-4.01622	3.76717e-05	-10.1612	1.90485e-06	Y	0006810 // transport // inferred from electronic annotation /// 0006811 // ion t	0016020 // membrane // inferred from electronic annotation /// 0016021 // integr	0004872 // receptor activity // inferred from electronic annotation /// 0005230
Ag.3R.251.0_UTR_a_at	---	UNKNOWN	---	U	-4.03456	0.000104504	-1.51093	0.0372056	Y	---	---	---
Ag.2L.196.0_CDS_a_at	AGAP005945	PURINE NUCLEOSIDE PHOSPHORYLASE EC2.4.2.1 INOSINE PHOSPHORYLASE PNP	PURINE NUCLEOSIDE PHOSPHORYLASE EC2.4.2.1 INOSINE PHOSPHORYLASE PNP	D	-4.12541	2.51318e-05	1.68607	0.00530146	Y	0006139 // nucleobase, nucleoside, nucleotide and nucleic acid metabolic process	---	0003824 // catalytic activity // inferred from electronic annotation /// 0004731
Ag.3R.251.0_CDS_a_at	AGAP008596	AMBIGUOUS	MybDNAbinding,AMP-bind,MybDNAbinding,AMP-bind	M	-4.17211	1.49002e-06	-1.55889	0.00112589	Y	0008152 // metabolic process // inferred from electronic annotation	---	0003824 // catalytic activity // inferred from electronic annotation
Ag.3R.992.0_CDS_a_at	AGAP009443	EXCITATORY AMINO ACID TRANSPORTER SODIUM DEPENDENT GLUTAMATE/ASPARTATE TRANSPORTER	EXCITATORY AMINO ACID TRANSPORTER SODIUM DEPENDENT GLUTAMATE/ASPARTATE TRANSPORTER	TRP	-4.19963	1.20042e-06	-2.96802	6.13479e-06	Y	0006835 // dicarboxylic acid transport // inferred from electronic annotation	0016020 // membrane // inferred from electronic annotation	0017153 // sodium:dicarboxylate symporter activity // inferred from electronic a
Ag.3R.1303.0_CDS_at	AGAP009464	ATP BINDING CASSETTE SUB FAMILY G MEMBER	ATP BINDING CASSETTE SUB FAMILY G MEMBER	TRP	-4.26691	4.59552e-05	-2.16728	0.00144427	Y	---	0016020 // membrane // inferred from electronic annotation	0000166 // nucleotide binding // inferred from electronic annotation /// 0005524
Ag.2L.3234.0_at	---	UNKNOWN	---	U	-4.28706	2.65874e-05	-4.33173	2.55205e-05	Y	---	---	---
Ag.2R.3721.0_at	---	Metallothionein 1		D	-4.34046	0.0016981	2.63121	0.0121513	Y	---	---	---
Ag.2L.1038.0_CDS_at	AGAP004930	UNKNOWN	ENSANGT00000022270	D	-4.38989	0.000113037	-5.04015	6.82123e-05	Y	0007186 // G-protein coupled receptor protein signaling pathway // inferred from	0016021 // integral to membrane // inferred from electronic annotation	---
Ag.3R.1003.0_CDS_at	AGAP009622	6 PHOSPHOFRUCTO 2 KINASE/FRUCTOSE 2 6 BIPHOSPHATASE 6PF 2 K/FRU 2 6 P2ASE ISOZYME [INCLUDES: 6 PHOSPHOFRUCTO 2 KINASE EC2.7.1.105 ; FRUCTOSE 2 6 BISPHOSPHATASE EC3.1.3.- 46 ]	6 PHOSPHOFRUCTO 2 KINASE/FRUCTOSE 2 6 BIPHOSPHATASE 6PF 2 K/FRU 2 6 P2ASE ISOZYME [INCLUDES: 6 PHOSPHOFRUCTO 2 KINASE EC2.7.1.105 , FRUCTOSE 2 6 BISPHOSPHATASE EC3.1.3.- 46 ]	M	-4.4129	0.00545352	1.48605	0.301319	N	0006000 // fructose metabolic process // inferred from electronic annotation ///	---	0003824 // catalytic activity // inferred from electronic annotation /// 0003873
Ag.3L.13.0_CDS_a_at	AGAP011792	CLIPA7	Chymotrypsin,Prion,PROrich,SerproteaseTry,tropoelastin	I	-4.49288	1.57646e-05	-2.0884	0.000851418	Y	0006508 // proteolysis // inferred from electronic annotation	---	0003824 // catalytic activity // inferred from electronic annotation /// 0004252
Ag.2L.642.0_CDS_at	AGAP005617	UNKNOWN	ENSANGT00000025769	U	-4.50237	0.000288861	1.73261	0.033617	Y	---	---	---
Ag.UNKN.143.0_CDS_at	---	abc transporter,	abc transporter,	TRP	-4.50631	6.81554e-06	-1.68761	0.00237704	Y	---	---	---
Ag.X.151.0_CDS_at	AGAP000806	FBN39	FBN	I	-4.55996	3.66456e-08	-1.41785	0.000198029	Y	0007165 // signal transduction // inferred from electronic annotation	---	0005102 // receptor binding // inferred from electronic annotation
Ag.3R.194.0_UTR_at	AGAP007781	EUKARYOTIC TRANSLATION INITIATION FACTOR 4E BINDING 1 4E BP1 EIF4E BINDING 1 PHOSPHORYLATED HEAT AND ACID STABLE REGULATED BY INSULIN 1 PHAS I	EUKARYOTIC TRANSLATION INITIATION FACTOR 4E BINDING 1 4E BP1 EIF4E BINDING 1 PHOSPHORYLATED HEAT AND ACID STABLE REGULATED BY INSULIN 1 PHAS I	RTT	-4.6309	1.60349e-05	2.2399	0.000593082	Y	0001558 // regulation of cell growth // inferred from electronic annotation ///	---	0008190 // eukaryotic initiation factor 4E binding // inferred from electronic a
Ag.UNKN.149.0_CDS_at	AGAP001093	basic leucine zipper transcription factor containing	LeuzipFos,TFbZIP	U	-4.76761	0.000125389	-2.9422	0.000941048	Y	0006355 // regulation of transcription, DNA-dependent // inferred from electroni	0005634 // nucleus // inferred from electronic annotation	0003677 // DNA binding // inferred from electronic annotation /// 0003700 // tra
Ag.2R.3787.0_at	---	UNKNOWN	---	U	-4.78365	4.68459e-05	-6.07188	2.07076e-05	Y	---	---	---
Ag.2L.1659.0_CDS_at	AGAP006088	UNKNOWN	ENSANGT00000020375	U	-4.78779	6.3307e-06	-1.08517	0.473267	Y	0006629 // lipid metabolic process // inferred from electronic annotation /// 00	---	0004629 // phospholipase C activity // inferred from electronic annotation /// 0
Ag.3R.297.0_CDS_a_at	AGAP009033	Oxidase/peroxidase	Animal haem peroxidase	D	-4.99253	0.00132978	1.08628	0.78133	Y	0006979 // response to oxidative stress // inferred from electronic annotation	---	0004601 // peroxidase activity // inferred from electronic annotation /// 002003
Ag.UNKN.143.1_a_at	---	abc transporter		TRP	-5.02883	0.000167206	-1.4375	0.111909	Y	---	---	---
Ag.3R.979.0_CDS_at	AGAP009100	GLUTAMINE GAMMA GLUTAMYLTRANSFERASE EC2.3.2.13 TRANSGLUTAMINASE TGASE TG	GLUTAMINE GAMMA GLUTAMYLTRANSFERASE EC2.3.2.13 TRANSGLUTAMINASE TGASE TG	D	-5.11496	2.15548e-05	-7.02609	7.66365e-06	Y	0018149 // peptide cross-linking // inferred from electronic annotation	---	0003810 // protein-glutamine gamma-glutamyltransferase activity // inferred from
Ag.2R.45.0_CDS_at	AGAP004455	GNBPB1	Glycohydro16	I	-5.17831	6.2602e-05	-6.0769	3.68059e-05	Y	0005975 // carbohydrate metabolic process // inferred from electronic annotation	---	0004553 // hydrolase activity, hydrolyzing O-glycosyl compounds // inferred from
Ag.2L.3519.0_at	---	UNKNOWN	---	U	-5.18033	0.000288787	-16.1988	1.45324e-05	Y	---	---	---
Ag.3L.13.4_s_at	AGAP011792	CLIPA7	Chymotrypsin,Prion,PROrich,SerproteaseTry,tropoelastin	I	-5.22405	4.24084e-06	-2.62644	9.49303e-05	Y	0006508 // proteolysis // inferred from electronic annotation	---	0003824 // catalytic activity // inferred from electronic annotation /// 0004252
Ag.3L.245.0_UTR_a_at	AGAP010640	UNKNOWN	ENSANGT00000016832	U	-5.30585	1.63729e-05	1.90104	0.00301872	Y	---	---	---
Ag.3L.364.0_CDS_s_at	AGAP011788	CLIPA14 (SP CLIP4)	Peptidase S1 and S6, chymotrypsin/Hap;Proline-rich region;Ribosomal protein P2	I	-5.41985	9.09148e-05	-1.11928	0.560599	Y	0006508 // proteolysis // inferred from electronic annotation	---	0003824 // catalytic activity // inferred from electronic annotation /// 0004252
Ag.3L.183.0_CDS_s_at	AGAP010645 /// AGAP012577	cathepsin l	cysteine-type endopeptidase activity	PROT	-5.44707	4.33309e-05	-2.2702	0.00224633	Y	0006508 // proteolysis // inferred from electronic annotation /// 0006810 // tra	0005576 // extracellular region // inferred from electronic annotation /// 00058	0004197 // cysteine-type endopeptidase activity // inferred from electronic anno
Ag.2R.613.0_CDS_s_at	---	UNKNOWN	---	U	-5.6035	9.26337e-06	-6.14307	6.83634e-06	Y	---	---	---
Ag.3R.1087.0_CDS_at	AGAP008783	ARGINASE EC3.5.3.1	ARGINASE EC3.5.3.1	D	-5.65901	0.000132913	2.97146	0.00162467	Y	0006525 // arginine metabolic process // inferred from electronic annotation	---	0004053 // arginase activity // inferred from electronic annotation /// 0016787
Ag.UNKN.55.0_CDS_a_at	AGAP012577	PRECURSOR	PeptidaseC1, SHprotacsite	PROT	-5.86649	0.000675421	-2.51089	0.015618	Y	0006508 // proteolysis // inferred from electronic annotation /// 0006810 // tra	0005576 // extracellular region // inferred from electronic annotation /// 00058	0004197 // cysteine-type endopeptidase activity // inferred from electronic anno
Ag.2R.3725.0_at	AGAP001890	Metallothionein 2 (Fragment). [Source:Uniprot/SPTREMBL;Acc:Q52P91]	Diptera metallothionein, family 5;EGF-like region	D	-5.96601	1.37426e-05	2.24255	0.00114758	Y	---	---	---
Ag.2L.664.0_UTR_at	AGAP006771	Eiger (TNF) homologue	ENSANGT00000020363	I	-6.12623	0.000387901	-16.8516	3.20944e-05	Y	0006955 // immune response // inferred from electronic annotation	0016020 // membrane // inferred from electronic annotation	0005164 // tumor necrosis factor receptor binding // inferred from electronic an
Ag.3L.341.0_CDS_at	AGAP010854	PROTON ASSOCIATED SUGAR TRANSPORTER A PAST A SOLUTE CARRIER FAMILY 45 MEMBER 1 DELETED IN NEUROBLASTOMA 5 DNB 5;	Major facilitator superfamily MFS_1;Tetracycline resistance protein	D	-6.45542	3.53205e-05	-1.60941	0.0319166	Y	---	---	---
Ag.3L.18.0_CDS_at	AGAP011789	CLIPA6	Chymotrypsin,PROrich,SerproteaseTry	I	-6.60262	3.17373e-05	1.27465	0.203199	Y	0006508 // proteolysis // inferred from electronic annotation	---	0003824 // catalytic activity // inferred from electronic annotation /// 0004252
Ag.3R.992.2_at	AGAP009443	EXCITATORY AMINO ACID TRANSPORTER SODIUM DEPENDENT GLUTAMATE/ASPARTATE TRANSPORTER	EXCITATORY AMINO ACID TRANSPORTER SODIUM DEPENDENT GLUTAMATE/ASPARTATE TRANSPORTER	TRP	-7.08338	1.91763e-06	-2.74831	8.89019e-05	Y	0006835 // dicarboxylic acid transport // inferred from electronic annotation	0016020 // membrane // inferred from electronic annotation	0017153 // sodium:dicarboxylate symporter activity // inferred from electronic a
Ag.3R.808.0_CDS_a_at	AGAP008926	PHOSPHATIDYLCHOLINE:CERAMIDE CHOLINEPHOSPHOTRANSFERASE EC2.7.-.- SPHINGOMYELIN SYNTHASE	PHOSPHATIDYLCHOLINE:CERAMIDE CHOLINEPHOSPHOTRANSFERASE EC2.7.-.- SPHINGOMYELIN SYNTHASE	D	-7.43086	2.03778e-05	-2.43095	0.00180977	Y	---	---	---
Ag.2R.41.0_CDS_a_at	AGAP002422	CLIPD1	SERINE PROTEASE CLIPD1	I	-7.74614	2.88335e-06	-9.69136	1.5623e-06	Y	0006508 // proteolysis // inferred from electronic annotation	---	0003824 // catalytic activity // inferred from electronic annotation /// 0004252
Ag.2L.1713.0_CDS_at	AGAP006826	INTEGRIN ALPHA PRECURSOR	INTEGRIN ALPHA PRECURSOR	CS	-8.69533	0.000212518	-7.1974	0.000351549	Y	0007155 // cell adhesion // inferred from electronic annotation /// 0007229 // i	0008305 // integrin complex // inferred from electronic annotation /// 0016020 /	0004872 // receptor activity // inferred from electronic annotation /// 0005515
Ag.UNKN.55.0_CDS_s_at	AGAP012577 /// AGAP012900	cathepsin	cysteine-type endopeptidase activity	D	-9.345	4.2886e-05	-2.3005	0.00772065	Y	0006508 // proteolysis // inferred from electronic annotation /// 0006810 // tra	0005576 // extracellular region // inferred from electronic annotation /// 00058	0004197 // cysteine-type endopeptidase activity // inferred from electronic anno
Ag.2R.826.0_CDS_a_at	AGAP001476	INNEXIN	INNEXIN	CS	-9.49478	3.52844e-06	-1.23755	0.176071	Y	---	0005921 // gap junction // inferred from electronic annotation	---
Ag.2L.258.0_CDS_at	AGAP006278	UNKNOWN	D7 PRECURSOR ALLERGEN AED A 2	TRP	-9.64093	1.20069e-05	-14.7071	4.41843e-06	Y	0006810 // transport // inferred from electronic annotation	---	0005549 // odorant binding // inferred from electronic annotation
Ag.3R.2387.0_CDS_at	AGAP009097	protein-glutamine gamma-glutamyltransferase activity	peptide cross-linking	PROT	-9.83406	3.30255e-07	-6.95775	8.75029e-07	Y	0018149 // peptide cross-linking // inferred from electronic annotation	---	0003810 // protein-glutamine gamma-glutamyltransferase activity // inferred from
Ag.2R.613.0_UTR_s_at	---	glucose dehydrogenase		M	-9.90152	4.80319e-05	-10.6431	4.02129e-05	Y	---	---	---
Ag.2R.3612.0_CDS_at	---	Hsp70A	heat shock protein	D	-16.54	4.90621e-07	-2.64295	0.000229141	Y	---	---	---
Ag.2L.447.0_CDS_s_at	AGAP005547 /// AGAP005548	Ishsp	Small heat shock protein	D	-19.0208	6.63625e-06	-5.32799	0.000170475	Y	0009408 // response to heat // inferred from electronic annotation	---	---
AY137766.1_s_at	---	Hsp70Bb	heat shock protein	D	-20.3848	6.35253e-07	-2.95605	0.000237312	Y	0006950 // response to stress // inferred from electronic annotation	---	0005524 // ATP binding // inferred from electronic annotation
Ag.2L.141.0_CDS_s_at	AGAP007158 /// AGAP007159	Ishsp	Small heat shock protein	D	-21.4901	2.49684e-06	-4.88112	0.000113915	Y	0006950 // response to stress // inferred from electronic annotation /// 0009408	---	---
Ag.2R.424.0_CDS_a_at	AGAP003350	PHOSPHOENOLPYRUVATE CARBOXYKINASE [GTP] EC4.1.1.32 PHOSPHOENOLPYRUVATE CARBOXYLASE PEPCK	PHOSPHOENOLPYRUVATE CARBOXYKINASE [GTP] EC4.1.1.32 PHOSPHOENOLPYRUVATE CARBOXYLASE PEPCK	M	-26.1243	1.13427e-06	1.83466	0.0107037	Y	0006094 // gluconeogenesis // inferred from electronic annotation	---	0004611 // phosphoenolpyruvate carboxykinase activity // inferred from electroni
Ag.2R.2360.0_CDS_s_at	AGAP004582 /// AGAP012891	heat shock protein 70	heat shock protein	D	-31.0689	4.75718e-05	-2.68223	0.0248931	Y	---	---	0005524 // ATP binding // inferred from electronic annotation
