# Supplementary material for: Wolbachia Infections in Anopheles gambiae Cells: Transcriptomic Characterization of a Novel Host-Symbiont Interaction
Source: PLoS Pathog. 2011 Feb 17;7(2):e1001296. doi: 10.1371/journal.ppat.1001296 (PMC3040664; doi:10.1371/journal.ppat.1001296)
Supplement: Table S2 — Common Wolbachia-regulated genes between Anopheles and Aedes. (0.02 MB XLS) [file ppat.1001296.s003.xls]

## Sheet: TS1
Table S2. Comparison of genes regulated by Wolbachia in Aedes whole mosquitoes to Wolbachia regulated genes in Anopheles cell culture
		Anopheles						Aedes
Probeset ID	Ensembl	Gene Name	Gene Description	Functional Goup	FC wAlbB	FC wRi	Putative gene product	Ensembl	FC
Ag.3R.184.2_CDS_a_at	AGAP008878	UNKNOWN	UNKNOWN	U	15.9178	1.06407	Serine protease	AAEL010139	3.821
Ag.3R.184.0_CDS_a_at	AGAP008878	UNKNOWN	UNKNOWN	U	15.2906	1.02536	Serine protease	AAEL010139	3.821
Ag.3L.42.0_CDS_at	AGAP010816	TEP3	TEP3	I	7.61544	-1.72441	Thio-ester containing protein	AAEL001802	3.617
Ag.3L.42.0_CDS_at	AGAP010816	TEP3	TEP3	I	7.61544	-1.72441	Thio-ester containing protein	AAEL001794	5.463
Ag.3R.733.0_CDS_a_at	AGAP009052	TNF alpha factor protein-like protein	membrane-associated LPS-inducible	I	4.43725	-1.30997	conserved hypothetical protein	AAEL007344	2.239
Ag.2R.2469.0_CDS_at	AGAP001707	SERINE PROTEASE GD PRECURSOR	SERINE PROTEASE GD PRECURSOR	PROT	3.19506	1.70316	Serine protease	AAEL006136	2.194
Ag.2R.3707.1_a_at	AGAP003713	UNKNOWN	UNKNOWN	U	3.08702	1.01663	conserved hypothetical protein	AAEL005428	2.058
Ag.2R.760.0_CDS_at	AGAP002291	UNKNOWN	UNKNOWN	M	2.53305	1.17331	AMP dependent ligase	AAEL005793	2.106
Ag.2L.22.0_CDS_at	AGAP004855	CLIPB13	CLIP-domain serine protease	I	2.37216	1.13632	Serine protease	AAEL012775	2.88
Ag.2L.22.0_CDS_at	AGAP004855	CLIPB13	CLIP-domain serine protease	I	2.37216	1.13632	CLIP-domain serine protease	AAEL003280	2.873
Ag.2L.41.0_CDS_at	AGAP004975	PPO3	PPO3	I	2.23474	-1.27885	Prophenoloxidase	AAEL013499	2.122
Ag.3L.1029.1_CDS_a_at	AGAP011966	PROBABLE HELICASE LODESTAR	PROBABLE HELICASE LODESTAR	RTT	2.21006	1.149	conserved hypothetical protein	AAEL006332	-2.091
Ag.2L.383.0_CDS_a_at	AGAP006670	CARBOXYPEPTIDASE CONJUGASE	GAMMA GLUTAMYL HYDROLASE	M	2.09216	1.19457	Gamma-glutamyl hydrolase	AAEL000271	2.006
Ag.2R.102.0_CDS_at	AGAP001648	CLIPB17	CLIP-domain serine protease	I	1.47638	-3.07219	CLIP-domain serine protease	AAEL007993	9.781
Ag.2R.102.0_CDS_at	AGAP001648	CLIPB17	CLIP-domain serine protease	I	1.47638	-3.07219	Trypsin	AAEL007992	3.289
Ag.2L.29.0_CDS_a_at	AGAP007347	LYSC1	LYSOZYME	I	1.06343	-14.621	Lyzozyme P	AAEL003723	9.921
Ag.2L.29.0_CDS_a_at	AGAP007347	LYSC1	LYSOZYME	I	1.06343	-14.621	Lysozyme P	AAEL003712	3.903
Ag.2R.2917.0_CDS_at	AGAP004084	APRATAXIN HOMOLOG	FORKHEAD ASSOCIATED DOMAIN	D	-1.04108	2.41005	conserved hypothetical protein	AAEL014945	2.027
Ag.2L.705.0_CDS_a_at	AGAP006193	UNKNOWN	Prenylsite	U	-1.1114	2.15714	conserved hypothetical protein	AAEL003114	2.367
Ag.3L.261.0_CDS_at	AGAP010730	AMBIGUOUS	ATPGTPA,Chymotrypsin,SerproteaseTry	PROT	-1.14489	3.24184	Serine protease	AAEL002301	2.514
Ag.3L.6.0_CDS_at	AGAP011791	CLIPA1	CLIP-domain serine protease	I	-1.58139	-2.327	CLIP-domain serine protease	AAEL002601	3.378
Ag.2L.1074.0_CDS_at	AGAP005757	ESTERASE PRECURSOR	Carboxylesterase	R/S/M	-1.58327	2.43337	Carboxylesterase	AAEL002391	-2.326
Ag.2R.37.0_CDS_s_at	AGAP003689	CLIPC7 (ISPR5)	CLIP-domain serine protease	I	-2.36294	1.02257	CLIP-domain serine protease	AAEL005792	2.314
Ag.3L.36.2_a_at	AGAP011790	CLIPA2	CLIP-domain serine protease	I	-2.46974	-1.45928	CLIP-domain serine protease	AAEL002601	3.378
Ag.2R.710.0_CDS_at	AGAP001719	UNKNOWN	UNKNOWN	U	-2.48196	-1.43047	conserved hypothetical protein	AAEL014914	2.461
Ag.2R.710.0_CDS_at	AGAP001719	UNKNOWN	UNKNOWN	U	-2.48196	-1.43047	conserved hypothetical protein	AAEL012577	2.493
Ag.2R.37.2_UTR_a_at	AGAP003689	CLIPC7 (ISPR5)	SerproteaseTry	I	-2.48479	-1.07612	CLIP-domain serine protease	AAEL005792	2.314
Ag.2L.178.0_CDS_a_at	AGAP006275	UNKNOWN	ENSANGT00000021680	U	-2.55812	-2.08454	hypothetical protein	AAEL003482	-4.167
Ag.2L.178.0_CDS_a_at	AGAP006275	UNKNOWN	ENSANGT00000021680	U	-2.55812	-2.08454	conserved hypothetical protein	AAEL003467	-8.25
Ag.3L.36.0_CDS_a_at	AGAP011790	CLIPA2	CLIP-domain serine protease	I	-2.59033	-1.39643	CLIP-domain serine protease	AAEL002601	3.378
Ag.2R.16.0_CDS_at	AGAP003250	CLIPB4 (SP14D1)	CLIP-domain serine protease	I	-2.69285	-1.26292	CLIP-domain serine protease	AAEL000086	2.696
Ag.2R.16.0_CDS_at	AGAP003250	CLIPB4 (SP14D1)	CLIP-domain serine protease	I	-2.69285	-1.26292	CLIP-domain serine protease	AAEL000037	3.053
Ag.3L.16.0_CDS_a_at	AGAP011780	CLIPA4	Chymotrypsin,SerproteaseTry	I	-2.80868	1.17062	Serine protease	AAEL002593	2.155
Ag.2L.1075.1_CDS_a_at	AGAP005758	ESTERASE	ESTERASE	R/S/M	-3.01377	-1.65132	Carboxylesterase	AAEL002391	-2.326
Ag.2L.1075.0_CDS_a_at	AGAP005758	ESTERASE	ESTERASE	R/S/M	-3.76583	-1.96823	Carboxylesterase	AAEL002391	-2.326
Fold change values, which are bold, denote a similar direction of expression between Wolbachia regulated Anopheles genes and Wolbachia regulated Aedes genes.
Ensembl numbers which are red indicate the gene is significant at the unadjusted p value of 0.05, not false discoverery rate of 0.05.
