# Supplementary material for: Wolbachia Infections in Anopheles gambiae Cells: Transcriptomic Characterization of a Novel Host-Symbiont Interaction
Source: PLoS Pathog. 2011 Feb 17;7(2):e1001296. doi: 10.1371/journal.ppat.1001296 (PMC3040664; doi:10.1371/journal.ppat.1001296)
Supplement: Table S3 — Common genes regulated by Wolbachia and bacterial challenge in Anopheles. (0.04 MB XLS) [file ppat.1001296.s004.xls]

## Sheet: Sheet1
Table S3. Comparison of genes regulated by bacteria in whole mosquitoes to Wolbachia regulated genes in Anopheles cells
Probeset ID	Ensembl	Gene Name	Gene Description	Functional Goup	FC wAlbB	FC wRi	FC Bacterial
Ag.2L.191.0_CDS_s_at	AGAP006398	Hypothetical Protein, 31.5 kda DM9 domain-containing	Similar to midgut protein from Phlebotomus papatasi	U	13.2	-2.4	2
Ag.2L.191.1_CDS_a_at	AGAP006398	Hypothetical Protein, 31.5 kda DM9 domain-containing	Similar to midgut protein from Phlebotomus papatasi	U	10.4	-1.3	2
Ag.2L.191.2_s_at	AGAP006398	Hypothetical Protein, 31.5 kda DM9 domain-containing	Similar to midgut protein from Phlebotomus papatasi	U	7.3	-1.4	2
Ag.2L.1092.1_a_at	AGAP006103	Unknown	Ensangt00000019735	U	4.5	-1.5	-2.1
Ag.3R.679.0_CDS_at	AGAP009145	Unknown	Ensangt00000021513	U	4	-1.2	2
Ag.2L.128.0_CDS_at	AGAP006215	Methuselah	G coupled receptor mth precursor	D	2.7	-1.1	2.1
Ag.3L.444.0_CDS_at	AGAP010398	Dimethylaniline monooxygenase [	Dimethylaniline monooxygenase	TRP	2.7	1.3	2.2
Ag.2R.203.0_CDS_at	AGAP001498	Ambiguous	Ensangt00000011477	D	2.5	1.3	2.2
Ag.2R.1236.0_CDS_at	AGAP001232	Alpha 1 3 mannosyltransferase	Alpha 1 3 mannosyltransferase alg2	M	2	1.6	2.1
Ag.2L.661.0_CDS_a_at	AGAP006548	Glycine cleavage system h protein	mitochondrial precursor	M	-1.1	3	2.9
Ag.2R.2300.0_CDS_at	AGAP003852	Unknown	Ensangt00000017886	U	-1.1	2.6	-2.1
Ag.2L.1516.0_CDS_a_at	AGAP007653	Mitochondrial folate transporter/carrier	Mitochondrial folate transporter/carrier	TRP	-1.3	2.2	2.2
Ag.2R.1165.0_CDS_at	AGAP001732	Hemomucin	Str synth	I	-1.4	2.8	2.4
Ag.3R.504.0_CDS_a_at	AGAP009883	Growth hormone inducible transmembrane dermal papilla	Derived 2 transmembrane bax inhibitor motif containing;	D	-2	2	2
Ag.X.1055.0_CDS_a_at	AGAP000790	Unknown	Ensangt00000021342	U	-2.3	-1.4	2.1
Ag.2L.642.0_UTR_at	AGAP005617	Unknown	Ensangt00000025769	U	-2.6	2.2	2.1
Ag.2L.178.0_CDS_a_at	AGAP006275	Unknown	Ensangt00000021680	U	-2.6	-2.1	2.6
Ag.3L.198.0_CDS_at	AGAP011824	Tpx4	Peroxiredoxin 6	I	-2.6	-11.2	2.7
Ag.3L.198.0_CDS_at	AGAP011824	Tpx4	Peroxiredoxin	I	-2.6	-11.2	2.3
Ag.3R.819.0_UTR_at	AGAP009231	Unknown	Ensangt00000010584	U	-3	-1.5	-2.1
Ag.3R.819.0_CDS_at	AGAP009231	Unknown	Ensangt00000010584	U	-3.3	-1.5	-2.1
Ag.2R.677.0_CDS_at	AGAP001508	Unknown	Unknown	U	-3.4	-4.5	3.9
Ag.2L.642.0_CDS_at	AGAP005617	Unknown	Ensangt00000025769	U	-4.5	1.7	2.1
Fold change values, which are bold, denote a similar direction of expression between Wolbachia and bacterial regulated Anopheles genes.
Ensembl numbers which are red indicate the gene is significant at the unadjusted p value of 0.05, not false discoverery rate of 0.05.
